# Supplementary material for: Complete Genome Sequence of Crohn's Disease-Associated Adherent-Invasive E. coli Strain LF82
Source: PLoS One. 2010 Sep 17;5(9):e12714. doi: 10.1371/journal.pone.0012714 (PMC2941450; doi:10.1371/journal.pone.0012714)
Supplement: Table S1 — LF82 plasmid composition compared to Salmonella and Yersinia. (0.03 MB XLS) [file pone.0012714.s001.xls]

## Sheet: Feuil1
Supplemental Table S1. LF82 plasmid composition compared to Salmonella and Yersinia.
CDS	PRODUCT	Salmonella	Yersinia	Domain NCBI Blast analysis	Specificity
1	Putative replication protein A	HCM2.0131	YPMT1.44	Initiator Replication protein (Rep_3)	common
2	HP	HCM2.0001c	YPMT1.45c		common
3	HP	HCM2.0002c	YPMT1.46c		common
4	HP	HCM2.0002c	YPMT1.46Ac		common
5	HP	HCM2.0003c	YPMT1.46Bc		common
6	HP	HCM2.0004c	YPMT1.47c	PHA02053	Present in other strain
7	Putative lipoprotein	HCM2.0006c	YPMT1.49c	The band 7 domain of flotillin (reggie) like proteins (Band_7_HflC)	common
8	HP	HCM2.0007c	YPMT1.49Ac		common
9	Putative recombinase	HCM2.0008c	YPMT1.50c	RecA; Hedgehog/Intein domain (Hint)	Present in other strain
10	Putative exonuclease	HCM2.0010c	YPMT1.51c	T5 type 5'-3' exonuclease domains	common
11	HP	HCM2.0011c	YPMT1.52c		common
12	HP	HCM2.0012	YPMT1.53c		Present in other strain
13	HP	absent	NP		Present in other strain
14	HP	absent	YPMT1.54		Present in other strain
15	Putative DNA polymerase III alpha subunit	HCM2.0015c	YPMT1.89	DNA_pol3_alpha	Present in other strain
16	Putative porphyrin biosynthetic protein	HCM2.0016c	YPMT1.88	ATPase family associated with various cellular activities	common
17	Porphyrin biosynthetic protein	HCM2.0017c	YPMT1.87	Cobalamin biosynthesis protein (CobT)	common
18	HP	HCM2.0018c	YPMT1.86A		common
19	HP	HCM2.0019	YPMT1.86c		Present in other strain
20	Putative integrase	HCM2.0020c	YPMT1.85		Present in other strain
21	HP	HCM2.0022	absent		Present in other strain
22	Putative glutaredoxin	HCM2.0023c	absent	Glutaredoxin (GRX) family	Present in other strain
23	HP	HCM2.0024c	absent	PHA01971	specific AIEC
24	HP	HCM2.0031c	absent		specific AIEC
25	HP	HCM2.0032c	absent		specific AIEC
26	HP	HCM2.0033c	absent		specific AIEC
27	Putative DNA ligase	HCM2.0035c	absent	ATP dependent DNA ligase domain	specific AIEC
28	HP	HCM2.0036c	absent		specific AIEC
29	HP	HCM2.0038c	absent		Present in other strain
30	HP	HCM2.0040c	absent	DNA primase catalytic core, N-terminal domain	Present in other strain
31	Putative DNA helicase	HCM2.0041c	absent	DnaB-like helicase C terminal domain	specific AIEC
32	HP	HCM2.0042c	absent		Present in other strain
33	HP	HCM2.0044c	absent		specific AIEC
34	HP	HCM2.0045c	absent		Present in other strain
35	ParA family protein	HCM2.0046c	absent	ATPase MipZ	Present in other strain
36	HP	absent	absent	DUF1778	Present in other strain
37	HP	absent	absent	Acetyltransferase (GNAT) family	specific AIEC
38	HP	HCM2.0048c	absent		specific AIEC
40	HP	HCM2.0049c	absent	structural protein P5	Present in other strain
41	HP	HCM2.0050c	absent		Present in other strain
42	Putative tail fiber protein	absent	absent	Phage tail fibre repeat	Present in other strain
43	Phage tail protein	HCM2.0052c	YPMT1.06c	Phage-related tail component protein	Present in other strain
44	Putative phage tail protein	HCM2.0053c	YPMT1.07c	Bacteriophage lambda tail assembly protein I	Present in other strain
45	Putative phage tail protein	HCM2.0054c	YPMT1.08c	NlpC/P60 family, JAB/MPN domain	Present in other strain
46	Minor tail fiber protein L	HCM2.0055c	YPMT1.09c	Phage minor tail protein L	Present in other strain
47	minor tail fiber protein M	HCM2.0056c	YPMT1.10c	Phage minor tail protein	Present in other strain
48	Putative phage tail tape measure protein	HCM2.0057c	YPMT1.11c	Lambda phage tail tape-measure protein	Present in other strain
49	HP	HCM2.0058c	YPMT1.12c		Present in other strain
50	HP	HCM2.0059c	YPMT1.13c		Present in other strain
51	HP	HCM2.0060c	YPMT1.14c	Bacterial Ig-like domain	Present in other strain
52	HP	HCM2.0061c	YPMT1.15c		common
53	HP	HCM2.0062c	YPMT1.16c		common
54	HP	HCM2.0063c	YPMT1.17c		common
55	HP	HCM2.0064c	YPMT1.18c		common
56	HP	HCM2.0065c	YPMT1.19c		common
57	Bacterial Ig-like domain	HCM2.0066c	YPMT1.20c	Bacterial Ig-like domain (group 2)	Present in other strain
58	HP	HCM2.0067c	YPMT1.21c		Present in other strain
59	HP	HCM2.0068c	YPMT1.22c		common
60	HP	HCM2.0069c	YPMT1.23c		Present in other strain
61	HP	HCM2.0070c	YPMT1.24c	Phage Terminase-like family large subunit	Present in other strain
62	HP	HCM2.0071c	YPMT1.25c		Present in other strain
63	HP	HCM2.0072c	YPMT1.25Ac		Present in other strain
64	HP	HCM2.0073c	YPMT1.26c	ABC-type ATPase fused to a predicted acetyltransferase domain	Present in other strain
65	Putative ABC transporter ATP-binding protein	HCM2.0075c	YPKMT026	ABC transporter	Present in other strain
66	HP	HCM2.0076c	YPMT1.28c	ParB-like nuclease domain	Present in other strain
67	HP	HCM2.0077c	YPMT1.29c	ParB-like nuclease domain	Present in other strain
68	Putative helicase	HCM2.0078	YPMT1.30	Helicase superfamily c-terminal domain	Present in other strain
69	HP	HCM2.0079	YPMT1.31		common
70	HP	absent	absent		specific AIEC
71	HP	absent	absent		specific AIEC
72	Putative transcriptional regulator	HCM2.0081	YPMT1.33	Repressor of phase-1 flagellin	Present in other strain
73	HP	HCM2.0083	YPMT1.34		common
74	HP	HCM2.0084	YPMT1.34A		Present in other strain
75	HP	HCM2.0085c	YPMT1.35c		common
76	HP	HCM2.0086c	YPMT1.36c		common
77	HP	absent	absent		specific AIEC
78	HP	absent	absent		Present in other strain
79	HP	HCM2.0087c	absent		Present in other strain
80	HP	HCM2.0088c	absent		specific AIEC
81	HP	absent	absent		specific AIEC
82	HP	absent	absent		specific AIEC
83	HP	absent	absent		specific AIEC
84	HP	absent	absent		specific AIEC
85	HP	HCM2.0094c	absent		Present in other strain
86	methionyl-tRNA synthetase	absent	absent	Catalytic core domain of methionine tRNA synthetase (MetRS)	Present in other strain
87	Putative ATPase	absent	absent	MRP (Multiple Resistance and pH adaptation) -like	Present in other strain
88		absent	absent	PRK10276 (DNA polymerase V subunit)	Present in other strain
89	HP	absent	absent		Present in other strain
90	HP	absent	absent	DUF551	Present in other strain
91	HP	absent	absent		specific AIEC
92	HP	absent	absent	DUF550	Present in other strain
93	HP	HCM2.0098c	absent		Present in other strain
94	HP	HCM2.0102c	absent		specific AIEC
95	HP	HCM2.0103c	absent		specific AIEC
96	Putative DNA modification methylase	HCM2.0104c	absent	N-6 DNA Methylase	Present in other strain
97	HP	absent	absent		Present in other strain
98	HP	absent	absent		Present in other strain
99	HP	HCM2.0105c	absent		specific AIEC
100	HP	absent	absent		Present in other strain
101	Putative TciA/TerB-like protein	absent	absent	Tellurite resistance protein terB	Present in other strain
102	HP	HCM2.0107c	absent		specific AIEC
103	HP	HCM2.0108c	absent		specific AIEC
104	Putative ribonuclease H	HCM2.0109c	absent	Ribonuclease H	Present in other strain
105	HP	HCM2.110c	absent		specific AIEC
106	HP	HCM2.111c	absent		specific AIEC
107	Dam methylase	HCM2.0112c	absent	DNA N-6-adenine-methyltransferase	Present in other strain
108	HP	HCM2.0113c	absent		specific AIEC
109	HP	HCM2.0114c	absent	DnaQ-like (or DEDD) exonuclease superfamily,	Present in other strain
110	HP	HCM2.0115c	absent		specific AIEC
111	HP	HCM2.0116c	absent	Denylate kinase and related kinases Adk	specific AIEC
112	Putative dihydrofolate reductase	HCM2.0117c	absent	DHFR_1 (Dihydrofolate reductase)	Present in other strain
113	HP	HCM2.0118c	absent	GT1_WabH_like (GT1 family of glycosyltransferases)	specific AIEC
114	Putative thymidylate synthase	HCM2.0119c	absent	Thymidylate synthase	Present in other strain
115	HP	HCM2.0120c	absent	DUF2166	Present in other strain
116	Ribonucleotide-diphosphate reductase subunit β	HCM2.0121c	absent	Ribonucleotide-diphosphate reductase subunit beta (nrdB)	Present in other strain
117	Ribonucleotide-diphosphate reductase subunit α	HCM2.0122c	absent	Ribonucleoside-diphosphate reductase, alpha subunit (NrdE_NrdA)	Present in other strain
118	HP	HCM2.0123c	YPMT1.38c		Present in other strain
119	HP	HCM2.0124c	YPMT1.39c		common
120	RecF/RecN/SMC domain-containing protein	HCM2.0125c	YPMT1.40c	ATPase involved in DNA repair (SbcC)	Present in other strain
121	HP	HCM2.0127c	YPMT1.41c	DNA repair exonuclease (SbcD)	Present in other strain
122	HP	HCM2.0130c	YPMT1.43c		common
HP: Hypothetical protein
