# Supplementary material for: Complete Genome Sequence of Crohn's Disease-Associated Adherent-Invasive E. coli Strain LF82
Source: PLoS One. 2010 Sep 17;5(9):e12714. doi: 10.1371/journal.pone.0012714 (PMC2941450; doi:10.1371/journal.pone.0012714)
Supplement: Table S2 — Auxiliary genes of LF82 chromosome genome compared to other complete E. coli genomes. (0.55 MB XLS) [file pone.0012714.s002.xls]

## Sheet: comparaison_souchepubli
Supplemental Table S2. Auxiliary genes of LF82 chromosome genome compared to other complete E. coli genomes.
					B2							D			E			B1				ND	A
					UPEC			APEC	EPEC	commensal	MNEC	ExPEC		Environemental	EHEC			ETEC	EAEC	commensal				K12
Integative elements and identified oreron	Specificity	LOCUS_TAG	GENE	PRODUCT	536	UTI89	CFT073	APEC_01	E2348/69	ED1a	S88	UMN026	IAI39	SMS_3_5	EDL933	157_H7	EC4115	E24377A	55989	IAI1	SE11	ATCC 8739	HS	K12_DH10B	K12_MG1655	K12_W3110
		LF82_p001		hypothetical protein	+	+	+	+	+	+	+	-	+	+	-	-	-	-	-	-	-	-	-	-	-	-
		LF82_p002		hypothetical protein (EC 3168)	+	+	+	+	+	+	+	-	+	+	-	-	-	-	-	-	-	-	-	-	-	-
		LF82_p003		hypothetical protein	+	+	+	+	+	+	+	-	+	+	-	-	-	-	-	-	-	-	-	-	-	-
		LF82_1987	rpsT	30S ribosomal protein S20	+	+	+	-	+	+	+	+	+	+	+	+	+	+	+	+	+	+	+	+	+	+
		LF82_p004		hypothetical protein	-	+	+	+	-	+	+	-	-	-	-	-	-	-	-	-	-	-	-	-	-	-
		LF82_p005		antitoxin of gyrase inhibiting toxin-antitoxin system (CcdA-like protein)	+	+	+	+	+	+	+	-	+	-	+	+	+	-	-	-	-	-	-	-	-	-
		LF82_p006		toxin of gyrase inhibiting toxin-antitoxin system	+	+	+	+	+	+	+	-	+	-	+	+	+	-	-	-	-	-	-	-	-	-
		LF82_1683	polB	DNA polymerase II	+	+	+	+	+	+	+	+	+	+	+	+	+	+	+	+	+	+	+	-	+	+
		LF82_0108	arad	L-ribulose-5-phosphate 4-epimerase	+	+	+	+	+	+	+	+	+	+	+	+	+	+	+	+	+	+	+	-	+	+
		LF82_0105	araA	L-arabinose isomerase	+	+	+	+	+	+	+	+	+	+	+	+	+	+	+	+	+	+	+	-	+	+
		LF82_0106	araB	ribulokinase	+	+	+	+	+	+	+	+	+	+	+	+	+	+	+	+	+	+	+	-	+	+
		LF82_0107	arac	Arabinose operon regulatory protein	+	+	+	+	+	+	+	+	+	+	+	+	+	+	+	+	+	+	+	-	+	+
		LF82_p007		hypothetical protein	+	+	+	+	-	+	+	-	+	+	-	-	-	-	-	-	-	-	-	-	-	-
		LF82_p008		hypothetical protein	+	+	+	+	-	+	+	-	+	+	-	-	-	-	-	-	-	-	-	-	-	-
		LF82_2467	yabi	Inner membrane protein yabi	+	+	+	+	+	+	+	+	+	+	+	+	+	+	+	+	+	+	+	-	+	+
		LF82_2257	thiQ	Thiamine import ATP-binding protein thiQ	+	+	+	+	+	+	+	+	+	+	+	+	+	+	+	+	+	+	+	-	+	+
		LF82_2256	thiP	Thiamine transport system permease protein thiP	+	+	+	+	+	+	+	+	+	+	+	+	+	+	+	+	+	+	+	-	+	+
		LF82_2229	tbpA	Thiamine-binding periplasmic protein	+	+	+	+	+	+	+	+	+	+	+	+	+	+	+	+	+	+	+	-	+	+
		LF82_2130	sgrR	Uncharacterized protein yabN	+	+	+	+	+	+	+	+	+	+	+	+	+	+	+	+	+	+	+	-	+	+
		LF82_1181	leuD	3-isopropylmalate dehydratase small subunit	+	+	+	+	+	+	+	+	+	+	+	+	+	+	+	+	+	+	+	-	+	+
		LF82_1180	leuC	3-isopropylmalate dehydratase large subunit	+	+	+	+	+	+	+	+	+	+	+	+	+	+	+	+	+	+	+	-	+	+
		LF82_1179	leuB	3-isopropylmalate dehydrogenase	+	+	+	+	+	+	+	+	+	+	+	+	+	+	+	+	+	+	+	-	+	+
		LF82_1178	leuA	2-isopropylmalate synthase	+	+	+	+	+	+	+	+	+	+	+	+	+	+	+	+	+	+	+	-	+	+
		LF82_1183	leuO	HTH-type transcriptional regulator leuO	+	+	+	+	+	+	+	+	+	+	+	+	+	+	+	+	+	+	+	-	+	+
		LF82_1108	ilvI	acetolactate synthase isozyme III large subunit	+	+	+	+	+	+	+	+	+	+	+	+	+	+	+	+	+	+	+	-	+	+
		LF82_1107	ilvH	acetolactate synthase isozyme III small subunit	+	+	+	+	+	+	+	+	+	+	+	+	+	+	+	+	+	+	+	-	+	+
		LF82_p009		Uropathogenic specific protein (EC 31211)	+	+	+	+	-	+	+	-	-	+	-	-	-	-	-	-	-	-	-	-	-	-
		LF82_p010		hypothetical protein	+	+	+	+	-	+	+	-	-	+	-	-	-	-	-	-	-	-	-	-	-	-
		ESCLF0111		hypothetical protein	+	+	+	+	-	+	+	-	-	+	-	-	-	-	-	-	-	-	-	-	-	-
		LF82_p011		hypothetical protein	+	+	+	+	-	+	+	-	-	+	-	-	-	-	-	-	-	-	-	-	-	-
		ESCLF0113		hypothetical protein	+	+	+	+	-	+	+	-	-	+	-	-	-	-	-	-	-	-	-	-	-	-
		LF82_p012		hypothetical protein	+	+	+	+	-	+	+	-	-	+	-	-	-	-	-	-	-	-	-	-	-	-
		LF82_2474	yadC	Uncharacterized fimbrial-like protein yadC	+	+	+	+	+	+	+	-	-	+	-	-	-	-	-	-	-	-	-	-	-	-
	B2	LF82_2480	yadK	Uncharacterized protein yadK	+	+	+	+	+	+	+	-	-	-	-	-	-	-	-	-	-	-	-	-	-	-
	B2	LF82_2481	yadL	Uncharacterized protein yadL	+	+	+	+	+	+	+	-	-	-	-	-	-	-	-	-	-	-	-	-	-	-
	B2	LF82_2482	yadM	Uncharacterized protein yadM	+	+	+	+	+	+	+	-	-	-	-	-	-	-	-	-	-	-	-	-	-	-
	B2	LF82_1045	htrE	Outer membrane usher protein htrE	+	+	+	+	+	+	+	-	-	-	-	-	-	-	-	-	-	-	-	-	-	-
	B2	LF82_0545	ecpD	chaperone protein ecpD	+	+	+	+	+	+	+	-	-	-	-	-	-	-	-	-	-	-	-	-	-	-
	B2	LF82_2483	yadN	Uncharacterized fimbrial-like protein yadN	+	+	+	+	+	+	+	-	-	-	-	-	-	-	-	-	-	-	-	-	-	-
PAI I		LF82_2505	yafT	Uncharacterized lipoprotein yafT	+	+	-	+	-	+	+	+	-	-	+	+	+	+	+	+	+	-	+	+	+	+
		LF82_p013	tssD	hypothetical protein	+	+	-	+	-	+	+	+	-	-	-	-	-	-	-	-	-	-	-	-	-	-
		LF82_p014	tssA	hypothetical protein	+	+	-	+	-	+	+	+	-	-	-	-	-	-	-	-	-	-	-	-	-	-
		LF82_p015	tssM	hypothetical protein	+	+	-	+	-	+	+	+	-	-	-	-	-	-	-	-	-	-	-	-	-	-
		LF82_p016	tssA	hypothetical protein	+	+	-	+	-	+	+	+	-	-	-	-	-	-	-	-	-	-	-	-	-	-
		LF82_p017	tagO	hypothetical protein	+	+	-	+	-	+	+	+	-	-	-	-	-	-	-	-	-	-	-	-	-	-
		LF82_p018	tssH	hypothetical protein	+	+	-	+	-	+	+	+	-	-	-	-	-	-	-	-	-	-	-	-	-	-
		LF82_p019	tssL	hypothetical protein	+	+	-	+	-	+	+	+	-	-	-	-	-	-	-	-	-	-	-	-	-	-
		LF82_p020	tssK	hypothetical protein	+	+	-	+	-	+	+	+	-	-	-	-	-	-	-	-	-	-	-	-	-	-
		LF82_p021	tssJ	hypothetical protein	+	+	-	+	-	+	+	+	-	-	-	-	-	-	-	-	-	-	-	-	-	-
		LF82_p022	tagH	hypothetical protein	+	+	-	+	-	+	+	+	-	-	-	-	-	-	-	-	-	-	-	-	-	-
		LF82_p023	tssG	hypothetical protein	+	+	-	+	-	+	+	+	-	-	-	-	-	-	-	-	-	-	-	-	-	-
		LF82_p024	tssF	hypothetical protein	+	+	-	+	-	+	+	+	-	-	-	-	-	-	-	-	-	-	-	-	-	-
		LF82_p025	tssE	hypothetical protein	+	+	-	+	-	+	+	+	-	-	-	-	-	-	-	-	-	-	-	-	-	-
		LF82_p026	tssC	hypothetical protein	+	+	-	+	-	+	+	+	-	-	-	-	-	-	-	-	-	-	-	-	-	-
		LF82_p027	tssB	hypothetical protein	+	+	-	+	-	+	+	+	-	-	-	-	-	-	-	-	-	-	-	-	-	-
		LF82_p028	tssD	hypothetical protein	+	+	-	+	-	+	+	+	-	-	+	+	+	+	+	+	+	-	+	-	-	-
		LF82_p029	tssI	hypothetical protein	+	+	+	+	-	+	+	+	-	-	-	-	-	-	-	-	-	-	-	-	-	-
	AIEC	LF82_p030		hypothetical protein	-	-	-	-	-	-	-	-	-	-	-	-	-	-	-	-	-	-	-	-	-	-
	AIEC	LF82_p031		hypothetical protein	-	-	-	-	-	-	-	-	-	-	-	-	-	-	-	-	-	-	-	-	-	-
		LF82_p032	yhhi	receptor protein	-	-	-	-	-	-	-	-	-	-	+	+	+	+	+	+	+	+	+	+	+	+
		LF82_p033	tssI	hypothetical protein	+	+	+	+	-	+	+	+	-	-	-	-	-	-	-	-	-	-	-	-	-	-
		LF82_p034	tagA	hypothetical protein	+	+	-	+	-	-	+	-	-	-	-	-	-	-	-	-	-	-	-	-	-	-
		LF82_p035		hypothetical protein	+	+	-	+	-	-	+	-	-	-	-	-	-	-	-	-	-	-	-	-	-	-
		LF82_p036		hypothetical protein	+	+	-	+	-	-	+	-	-	-	-	-	-	-	-	-	-	-	-	-	-	-
		ESCLF0245		hypothetical protein	+	+	-	+	-	+	+	-	-	-	-	-	-	-	-	-	-	-	-	-	-	-
		LF82_p037	yhhi	yhhI transposase	+	+	-	+	-	+	+	+	-	-	+	+	+	+	+	+	+	+	+	+	+	+
		LF82_p038		hypothetical protein	+	+	-	+	-	+	+	+	-	-	-	-	-	-	-	-	-	-	-	-	-	-
		LF82_p039		hypothetical protein	+	+	-	+	-	+	+	+	-	-	-	-	-	-	-	-	-	-	-	-	-	-
		LF82_2500	yafM	Uncharacterized protein yafM	+	+	-	+	-	+	+	+	+	+	+	+	+	-	-	-	-	+	-	+	+	+
		LF82_2501	yafN	Uncharacterized protein yafN	+	+	-	+	-	+	+	+	-	+	+	+	+	-	-	-	-	+	-	+	+	+
		LF82_2502	yafO	Uncharacterized protein yafO	+	+	-	+	-	+	+	+	-	+	+	+	+	-	-	-	-	-	-	+	+	+
		LF82_2503	yafP	Uncharacterized acetyltransferase yafP	+	+	+	+	+	+	+	+	+	+	+	+	+	+	+	+	+	-	+	+	+	+
		LF82_p040		hypothetical protein	+	+	+	+	+	+	+	+	+	+	-	-	-	+	+	+	+	-	+	-	-	-
		LF82_p041		CP4-like integrase	+	+	+	+	-	-	+	-	-	-	-	-	-	-	+	-	-	-	-	-	-	-
		LF82_p042		hypothetical protein	+	+	+	+	-	-	+	-	-	-	-	-	-	-	-	-	-	-	-	-	-	-
		LF82_p043	sepA	Haemoglobin protease	+	+	+	+	-	-	+	-	-	-	-	-	-	-	-	-	-	-	-	-	-	-
		LF82_p044		hypothetical protein	+	+	+	+	-	-	+	-	-	-	-	-	-	-	-	-	-	-	-	-	-	-
		LF82_p045	insA	Insertion element IS1 1/2/3/5/6 protein insA	+	+	+	+	-	-	+	-	-	-	-	-	-	-	-	-	-	-	-	-	-	-
		ESCLF0274		fragment of IS1 transposase InsAB'	+	+	+	+	+	+	+	-	-	+	+	+	+	+	+	+	+	+	-	-	-	-
		LF82_p046	insB	InsB protein	+	+	+	+	-	-	+	-	-	-	-	-	-	-	-	-	-	-	-	-	-	-
		ESCLF0276		hypothetical protein	+	+	+	+	+	+	+	+	+	+	-	-	-	-	-	-	-	-	-	-	-	-
		LF82_2507	yagU	Inner membrane protein yagU	+	+	+	+	+	-	+	+	+	+	+	+	+	+	+	+	+	+	-	+	+	+
		LF82_3519	ykgJ	Uncharacterized protein ykgJ	+	+	+	+	+	-	+	+	+	+	+	+	+	+	+	+	+	+	-	+	+	+
		LF82_2508	yagV	Uncharacterized protein yagV	+	+	+	+	+	-	+	+	+	+	+	+	+	+	+	+	+	+	-	+	+	+
		LF82_2509	yagW	Uncharacterized protein yagW	+	+	+	+	+	-	+	+	+	+	+	+	+	+	+	+	+	+	-	+	+	+
		LF82_2510	yagX	Uncharacterized protein yagX	+	+	+	+	+	+	+	+	+	+	+	+	+	+	+	+	+	+	-	+	+	+
		LF82_1281	matC	Uncharacterized protein yagY	+	+	+	+	+	+	+	+	+	+	+	+	+	+	+	+	+	+	-	+	+	+
		LF82_1280	matB	Uncharacterized protein yagZ	+	+	+	+	+	+	+	+	+	+	+	+	+	+	+	+	+	+	-	+	+	+
		LF82_p047		hypothetical protein	+	+	+	+	+	+	+	+	-	+	+	+	+	-	-	-	-	-	-	-	-	-
		LF82_p048		oxidoreductase (NadH-dependent flavin oxidoreductase)	+	+	+	+	+	-	+	+	+	+	+	+	+	-	-	-	-	-	-	+	+	+
		LF82_p049		hypothetical protein	+	+	+	+	+	-	+	+	+	+	+	+	+	-	-	-	-	-	-	+	+	+
		LF82_p050		LysR-like transcriptional regulator	+	+	+	+	+	-	+	+	+	+	+	+	+	-	-	-	-	-	-	+	+	+
		LF82_p051	ycjZ	hypothetical transcriptional regulator ycjZ	+	+	+	+	+	-	+	+	+	+	-	-	-	-	-	-	-	-	-	-	-	-
		LF82_p052		aldo/keto reductase	+	+	+	+	+	-	+	+	+	+	-	-	-	-	-	-	-	-	-	-	-	-
		LF82_p053		2,5-diketo-D-gluconic acid reductase A (EC 111-)	+	+	+	+	+	-	+	+	+	+	+	+	+	-	-	-	-	-	-	+	+	+
		LF82_p054			+	+	+	+	+	-	+	+	+	+	+	+			+	+	+	+	+	-	-	-
		LF82_3510	ykgA	Uncharacterized HTH-type transcriptional regulator	+	+	+	+	+	-	+	+	+	+	+	+	+	+	+	+	+	+	+	+	+	+
		LF82_p055		2,5-diketo-D-gluconic acid reductase A (EC111-)	+	+	+	+	+	-	+	+	+	+	+	+	+	+	-	+	+	-	+	-	-	-
		LF82_3517	ykgH	Uncharacterized protein ykgH	+	+	+	+	+	+	+	+	+	-	+	+	+	+	+	+	+	+	+	+	+	+
		LF82_p056		Puative autotransporter/virulence factor	+	+	+	+	-	+	+	-	-	-	+	+	+	-	-	-	+	-	-	-	-	-
		LF82_p057		hypothetical protein	+	+	+	+	-	-	+	-	-	-	+	+	+	-	-	-	+	-	+	-	-	-
		LF82_p058		hypothetical protein	+	+	+	+	-	-	+	-	-	-	+	+	+	-	-	-	+	-	+	-	-	-
		LF82_p059		Type 1 fimbriae regulatory protein FimX	+	+	+	+	-	-	+	-	-	-	+	+	+	-	-	-	+	-	+	-	-	-
		LF82_p060		hypothetical protein	+	+	+	+	-	-	+	-	-	-	+	+	+	-	-	-	+	-	+	-	-	-
		LF82_0219	betA	choline dehydrogenase	+	+	+	+	+	-	+	+	+	+	+	+	+	+	+	+	+	+	+	+	+	+
		LF82_0220	betB	Betaine aldehyde dehydrogenase	+	+	+	+	+	-	+	+	+	+	+	+	+	+	+	+	+	+	+	+	+	+
		LF82_0221	betI	HTH-type transcriptional regulator betI	+	+	+	+	+	-	+	+	+	+	+	+	+	+	+	+	+	+	+	+	+	+
		LF82_0222	betT	High-affinity choline transport protein	+	+	+	+	+	-	+	+	+	+	+	+	+	+	+	+	+	+	+	+	+	+
		LF82_2511	yahA	Uncharacterized protein yahA	+	+	+	+	+	-	+	+	+	+	+	+	+	+	+	+	+	+	+	+	+	+
		LF82_2512	yahB	Uncharacterized HTH-type transcriptional regulator	+	+	+	+	+	-	+	+	+	+	+	+	+	+	+	+	+	+	+	+	+	+
		LF82_2513	yahC	Uncharacterized protein yahC	+	+	+	+	+	-	+	+	+	+	+	+	+	+	+	+	+	+	+	+	+	+
		LF82_2514	yahD	ankyrin repeat protein yahD	+	+	+	+	+	-	+	+	+	+	+	+	+	+	+	+	+	+	+	+	+	+
		LF82_2515	yahE	Uncharacterized protein yahE	+	+	+	+	+	-	+	+	+	+	+	+	+	+	+	+	+	+	+	+	+	+
		LF82_2518	yahI	Carbamate kinase-like protein yahI	+	+	+	+	+	+	+	+	+	+	+	+	+	+	+	+	+	+	+	-	+	+
		LF82_2519	yahJ	Uncharacterized protein yahJ	+	+	+	+	+	+	+	+	+	+	+	+	+	+	+	+	+	+	+	-	+	+
		LF82_2520	yahK	Zinc-type alcohol dehydrogenase-like protein yahK	+	+	+	+	+	+	+	+	+	+	+	+	+	+	+	+	+	+	+	-	+	+
		ESCLF0328			+	+	+	+	+	+	+	+	+	+	+	+	+	+	+	+	+	+	+	-	+	+
		LF82_2521	yahN	Uncharacterized membrane protein yahN	+	+	+	+	+	+	+	+	+	+	+	+	+	+	+	+	+	+	+	-	+	+
		LF82_2522	yahO	UPF0379 protein yahO	+	+	+	+	+	+	+	+	+	+	+	+	+	+	+	+	+	+	+	-	+	+
		LF82_1743	prpR	Propionate catabolism operon regulatory protein	+	+	+	+	+	+	+	+	+	+	+	+	+	+	+	+	+	+	+	-	+	+
		LF82_1739	prpB	Methylisocitrate lyase	+	+	+	+	+	+	+	+	+	+	+	+	+	+	+	+	+	+	+	-	+	+
		LF82_1740	prpC	2-methylcitrate synthase	+	+	+	+	+	+	+	+	+	+	+	+	+	+	+	+	+	+	+	-	+	+
		LF82_1741	prpD	2-methylcitrate dehydratase	+	+	+	+	+	+	+	+	+	+	+	+	+	+	+	+	+	+	+	-	+	+
		LF82_1742	prpE	Propionate--CoA ligase	+	+	+	+	+	+	+	+	+	+	+	+	+	+	+	+	+	+	+	-	+	+
		LF82_0339	codB	Cytosine permease	+	+	+	+	+	+	+	+	+	+	+	+	+	+	+	+	+	+	+	-	+	+
		LF82_0338	codA	Cytosine deaminase	+	+	+	+	+	+	+	+	+	+	+	+	+	+	+	+	+	+	+	-	+	+
		LF82_1165	lacA	Galactoside O-acetyltransferase	+	+	+	+	+	+	+	+	+	+	+	+	+	-	+	-	-	+	-	+	+	+
		LF82_2527	yaiO	Uncharacterized protein yaiO	+	+	+	+	-	+	+	+	+	+	-	-	-	+	+	+	+	+	+	+	+	+
		LF82_p061		transferase	+	+	+	+	-	+	+	+	+	+	-	-	-	+	+	+	+	+	+	+	+	+
		LF82_2528	yaiP	Uncharacterized protein yaiP	+	+	+	+	-	+	+	+	+	+	-	-	-	+	+	+	+	+	+	+	+	+
		LF82_2529	yaiS	Uncharacterized protein yaiS	+	+	+	+	-	+	+	+	+	+	-	-	-	+	+	+	+	+	+	+	+	+
		LF82_p062		structural protein	+	+	+	+	+	-	+	+	+	+	+	+	+	+	+	+	+	+	+	+	+	+
		LF82_2530	yaiV	Uncharacterized protein yaiV	+	+	+	+	+	-	+	+	+	+	+	+	+	+	+	+	+	+	+	+	+	+
		LF82_3521	ykiA	Uncharacterized protein ykiA	+	+	+	+	+	+	+	+	+	+	+	+	+	+	-	-	+	+	+	+	+	+
		LF82_2547	ybal	Inner membrane protein ybal	+	+	+	+	+	+	+	+	-	+	+	+	+	+	+	+	+	+	+	+	+	+
		LF82_0754	fsr	Fosmidomycin resistance protein	+	+	+	+	+	+	+	+	-	+	+	+	+	+	+	+	+	+	+	+	+	+
		LF82_2386	ushA	Protein ushA	+	+	+	+	+	+	+	+	-	+	+	+	+	+	+	+	+	+	+	+	+	+
		LF82_p063		hypothetical protein	+	+	-	+	-	-	+	-	-	-	-	-	-	-	-	-	-	-	-	-	-	-
		LF82_p064		hypothetical protein	+	+	-	+	-	-	+	-	-	-	-	-	-	-	-	-	-	-	-	-	-	-
		LF82_2546	ybaK	Uncharacterized protein ybaK	+	+	+	+	+	+	+	+	-	+	+	+	+	+	+	+	+	+	+	+	+	+
		LF82_2551	ybaP	Uncharacterized protein ybaP	+	+	+	+	+	+	+	+	-	+	+	+	+	+	+	+	+	+	+	+	+	+
		LF82_2552	ybaQ	Uncharacterized HTH-type transcriptional regulator	+	+	+	+	+	+	+	-	-	-	+	+	+	+	+	+	+	+	+	+	+	+
		LF82_0341	copA	Copper-transporting P-type ATPase	+	+	+	+	+	+	+	+	-	+	+	+	+	+	+	+	+	+	+	+	+	+
		LF82_2553	ybaS	glutaminase 1	+	+	+	+	+	+	+	+	-	+	+	+	+	+	+	+	+	+	+	+	+	+
		LF82_2554	ybaT	Inner membrane transport protein ybaT	+	+	+	+	+	+	+	+	-	+	+	+	+	+	+	+	+	+	+	+	+	+
		LF82_2564	ybbN	Uncharacterized protein ybbN	+	+	+	+	+	+	+	+	-	+	+	+	+	+	+	+	+	+	+	+	+	+
		LF82_2565	ybbO	Uncharacterized oxidoreductase ybbO	+	+	+	+	+	+	+	+	-	+	+	+	+	+	+	+	+	+	+	+	+	+
		LF82_2242	tesA	acyl-CoA thioesterase I	+	+	+	+	+	+	+	+	-	+	+	+	+	+	+	+	+	+	+	+	+	+
		LF82_2559	ybbA	Uncharacterized ABC transporter ATP-binding protein	+	+	+	+	+	+	+	+	-	+	+	+	+	+	+	+	+	+	+	+	+	+
		LF82_2566	ybbP	Uncharacterized ABC transporter permease ybbP	+	+	+	+	+	+	+	+	-	+	+	+	+	+	+	+	+	+	+	+	+	+
		LF82_2560	ybbB	tRNA 2-selenouridine synthase	+	+	+	+	+	+	+	+	-	+	+	+	+	+	+	+	+	+	+	+	+	+
		LF82_0073	allS	Uncharacterized HTH-type transcriptional regulator	+	+	+	+	+	+	+	+	-	+	+	+	+	+	+	+	+	+	+	+	+	+
		LF82_0068	allA	Ureidoglycolate hydrolase	+	+	+	+	+	+	+	+	-	+	+	+	+	+	+	+	+	+	+	+	+	+
		LF82_0072	allR	Negative regulator of allantoin and glyoxylate	+	+	+	+	+	+	+	+	-	+	+	+	+	+	+	+	+	+	+	+	+	+
		LF82_0816	gcl	glyoxylate carboligase	+	+	+	+	+	+	+	+	-	+	+	+	+	+	+	+	+	+	+	+	+	+
		LF82_1073	hyi	hydroxypyruvate isomerase	+	+	+	+	+	-	+	+	-	+	+	+	+	+	+	+	+	+	+	+	+	+
		LF82_0890	glxR	2-hydroxy-3-oxopropionate reductase	+	+	+	+	+	+	+	+	-	+	+	+	+	+	+	+	+	+	+	+	+	+
		LF82_2567	ybbW	allantoin permease	+	+	+	+	+	+	+	+	-	+	+	+	+	+	+	+	+	+	+	+	+	+
		LF82_p066		hypothetical protein	+	+	+	+	-	+	+	-	-	-	-	-	-	-	-	-	-	-	-	-	-	-
	B2	LF82_p067		hypothetical protein	+	+	+	+	+	+	+	-	-	-	-	-	-	-	-	-	-	-	-	-	-	-
		LF82_p068		Prophage DLP12 integrase	+	+	+	+	+	+	+	+	-	-	-	-	-	-	-	-	+	-	-	+	+	+
		LF82_p069		Prophage DLP12 integrase	+	+	+	+	+	+	+	+	+	+	+	+	+	-	-	-	+	-	-	+	+	+
		LF82_p070		Lambdoid prophage Qin tail fiber assembly protein-like protein	-	+	+	+	-	+	+	-	-	-	-	-	-	-	-	-	-	-	-	-	-	-
		LF82_2581	ybcY	Uncharacterized protein ybcY	+	+	+	+	+	+	+	+	+	-	+	+	+	+	+	-	+	-	-	+	+	+
		LF82_1565	ompT	Protease 7	+	+	+	+	+	+	+	+	+	-	+	+	+	+	-	-	+	-	-	+	+	+
		LF82_1480	nfrA		+	+	+	+	+	+	+	+	+	+	+	+	+	+	-	+	+	+	-	+	+	+
		LF82_1481	nfrB	Bacteriophage N4 adsorption protein B	+	+	+	+	+	+	+	+	+	+	+	+	+	+	+	+	+	+	-	+	+	+
		LF82_p071		hypothetical protein	-	+	+	+	-	+	+	+	-	+	+	+	+	+	+	+	+	-	-	-	-	-
		LF82_p073		hypothetical protein	+	+	+	+	-	+	+	-	-	-	-	+	-	+	+	+	+	+	+	-	-	-
		LF82_p074		hypothetical protein	+	+	+	+	+	-	+	-	-	-	-	-	-	-	-	-	-	-	-	-	-	-
		ESCLF0619			+	+	+	+	+	-	+	-	-	-	-	-	-	-	-	-	-	-	-	-	-	-
		LF82_p075		hypthetical protein	+	+	+	+	+	-	+	-	-	-	-	-	-	-	-	-	-	-	-	-	-	-
		LF82_p076		integral membrane transport protein	+	+	+	+	+	-	+	-	-	-	-	-	-	-	-	-	-	-	-	-	-	-
		LF82_p077		hypothetical protein	+	+	+	+	+	-	+	-	-	-	-	-	-	-	-	-	-	-	-	-	-	-
		LF82_p078		alcohol dehydrogenase	+	+	+	+	+	-	+	-	-	-	-	-	-	-	-	-	-	-	-	-	-	-
		LF82_p079		inner membrane protein	+	+	+	+	+	-	+	-	-	-	-	-	-	-	-	-	-	-	-	-	-	-
		LF82_p080		pyridoxine phosphate biosynthetic protein	+	+	+	+	+	-	+	-	-	-	-	-	-	-	-	-	-	-	-	-	-	-
		LF82_p081		transcriptional regulator	+	+	+	+	+	-	+	-	-	-	-	-	-	-	-	-	-	-	-	-	-	-
		LF82_1688	potE	Putrescine-ornithine antiporter	+	+	+	+	+	+	+	-	+	+	+	+	+	+	+	+	+	+	-	+	+	+
		LF82_2162	speF		+	+	+	+	+	+	+	-	+	+	+	+	+	+	+	+	+	+	-	+	+	+
		LF82_p082		hypothetical protein ybgO	+	+	+	+	+	+	+	+	-	+	+	+	+	+	+	+	+	+	+	+	+	+
		LF82_p083		hypothetical protein (EC 241-)	+	+	+	+	-	+	+	-	-	-	-	-	-	-	-	-	-	-	-	-	-	-
		LF82_p084		hypothetical protein	+	+	+	+	-	+	+	-	-	-	-	-	-	-	-	-	-	-	-	-	-	-
		LF82_2276	tolA	Protein tolA	+	-	+	-	-	+	-	+	-	-	-	-	-	-	+	+	+	-	+	+	+	+
		LF82_3722	zitB	Zinc transporter zitB	+	+	-	+	+	+	+	+	+	+	+	+	+	+	+	+	+	+	+	+	+	+
		LF82_2621	ybhD	Uncharacterized HTH-type transcriptional regulator	+	+	+	+	+	+	+	+	+	+	+	+	+	+	-	+	+	+	+	+	+	+
		LF82_2624	ybhH		+	+	+	+	+	+	+	+	+	+	+	+	+	+	-	+	+	+	+	+	+	+
		LF82_2625	ybhI	Inner membrane protein ybhI	+	+	+	+	+	+	+	+	-	+	+	+	+	+	+	+	+	+	+	+	+	+
		LF82_p085	GipA	Peyer's patch-specific virulence factor GipA	+	-	+	-	+	-	-	-	-	-	-	-	-	-	-	-	-	-	-	-	-	-
speicif region 6		LF82_p088		hypothetical protein	-	+	-	+	-	+	+	-	-	-	-	-	-	-	-	-	-	-	-	-	-	-
		LF82_p089		hypothetical protein	-	+	-	+	-	+	+	-	-	-	-	-	-	-	-	-	-	-	-	-	-	-
		LF82_p090		hypothetical protein	-	+	-	+	-	+	+	-	-	-	-	-	-	-	-	-	-	-	-	-	-	-
		LF82_p091		hypothetical protein	-	+	-	+	-	+	+	-	-	-	-	-	-	-	-	-	-	-	-	-	-	-
		LF82_p092		hypothetical protein	-	+	-	+	-	+	+	-	-	-	-	-	-	-	-	-	-	-	-	-	-	-
		LF82_p093		hypothetical protein	-	+	-	+	-	+	+	-	-	-	-	-	-	-	-	-	-	-	-	-	-	-
Prophage 1		LF82_p094		integrase	+	+	+	+	+	+	+	+	+	+	+	+	+	+	+	+	+	+	+	-	+	+
		LF82_p095		excisionase	-	-	-	-	+	-	-	+	-	-	+	+	+	+	+	+	-	+	-	-	-	-
		LF82_p096		hypothetical protein	+	-	-	-	-	-	-	-	-	-	-	-	+	-	-	-	-	-	+	-	-	-
		LF82_p097		hypothetical protein	-	+	-	+	+	-	+	-	-	-	+	+	+	+	+	+	-	+	-	-	-	-
		ESCLF0918		hypothetical protein	-	+	-	+	-	-	+	-	-	-	-	-	+	-	-	-	-	-	-	-	-	-
	AIEC	LF82_p098		hypothetical protein	-	-	-	-	-	-	-	-	-	-	-	-	-	-	-	-	-	-	-	-	-	-
		LF82_p099		hypothetical protein	-	-	+	-	+	-	-	-	-	-	-	-	-	-	-	-	-	-	-	-	-	-
	AIEC	LF82_p100		hypothetical protein	-	-	-	-	-	-	-	-	-	-	-	-	-	-	-	-	-	-	-	-	-	-
		LF82_p101		hypothetical protein	-	-	-	-	-	-	-	-	-	-	-	-	-	-	-	-	-	-	+	-	-	-
		LF82_p102		hypothetical protein	-	-	-	-	-	-	-	-	-	-	-	-	-	-	-	-	-	-	+	-	-	-
		LF82_p103		hypothetical protein	-	-	-	-	-	-	-	-	-	-	-	-	-	-	-	-	-	-	+	-	-	-
		ESCLF0925		hypothetical protein	-	-	-	-	-	-	-	-	-	-	-	-	-	-	-	-	-	-	+	-	-	-
	AIEC	LF82_p104		hypothetical protein	-	-	-	-	-	-	-	-	-	-	-	-	-	-	-	-	-	-	-	-	-	-
		LF82_p105		hypothetical protein	-	-	-	-	-	-	-	-	-	-	-	+	+	-	-	-	-	-	+	-	-	-
		LF82_p106		phage regulatory protein N	-	+	-	+	-	-	+	-	-	-	-	-	-	-	+	-	-	-	-	-	-	-
		LF82_p107		Repressor protein	-	+	-	+	-	-	+	-	-	-	-	-	-	-	+	-	-	-	+	-	-	-
		LF82_p108		Cro protein	-	+	-	+	-	-	+	-	-	-	-	-	-	-	+	-	-	-	+	-	-	-
		LF82_p109		Bacteriophage 343 regulatory protein CII	-	+	-	+	-	-	+	-	-	-	+	+	+	-	-	-	-	-	-	-	-	-
		LF82_p110		hypothetical protein	-	+	-	+	+	-	+	-	-	-	-	-	-	-	-	-	-	-	-	-	-	-
		LF82_p111		hypothetical protein	-	+	-	+	+	-	+	-	-	-	-	-	-	-	-	-	-	-	-	-	-	-
		LF82_p112		Bacteriophage Nil2 gene P DnaB analogue (EC361-)	-	+	-	+	+	-	-	-	-	-	-	-	+	-	-	-	-	-	-	-	-	-
		ESCLF0936		Gene 48 protein	-	-	-	+	-	-	+	-	-	-	-	-	-	-	+	-	-	-	-	-	-	-
		ESCLF0937		putative ninB protein	-	-	-	+	-	+	+	-	-	-	-	-	-	-	+	-	-	-	-	-	-	-
		LF82_p113		NinE protein	-	+	+	+	+	+	-	+	-	-	+	+	+	-	+	+	-	-	+	-	-	-
		LF82_p114		hypothetical protein	-	-	-	-	-	-	-	-	-	-	+	+	+	-	-	-	-	-	-	-	-	-
		LF82_p115		hypothetical protein	-	+	-	+	+	-	+	-	-	-	+	+	+	-	-	-	-	-	+	-	-	-
		LF82_p116		DNA-binding protein Roi	-	+	-	+	+	+	+	-	-	-	+	+	+	-	+	-	-	-	-	-	-	-
		LF82_p117		hypothetical protein hkbD	-	+	-	+	+	+	+	-	-	-	-	-	-	-	+	-	-	-	+	-	-	-
		LF82_p118		Holiday-junction resolvase	-	+	-	+	+	+	+	-	-	-	-	-	-	-	+	-	-	-	-	-	-	-
		LF82_p119		hypothetical protein ninH	-	+	-	+	-	-	+	-	-	-	-	-	-	-	+	-	-	-	+	-	-	-
		LF82_p120		antiterminator of prophage CP-933Y	-	-	-	-	+	-	-	-	-	-	+	+	+	-	-	-	-	-	+	-	-	-
		LF82_p121		Holin	-	+	-	+	+	-	+	-	-	-	-	-	-	-	-	-	-	-	+	-	-	-
		LF82_p122		Lysin (EC 32117)	-	+	-	+	+	-	+	+	-	-	+	+	+	-	-	+	-	-	+	-	-	-
		LF82_p123		enterobacteria phage Sf6 gene 63 protein	-	+	-	+	+	-	+	-	-	-	-	-	+	+	+	-	-	-	+	-	-	-
		LF82_p124		hypothetical protein	-	-	+	-	-	-	-	-	-	-	-	-	-	-	-	-	-	-	-	-	-	-
		LF82_p125		hypothetical protein	-	-	-	-	-	-	-	-	-	-	-	-	-	-	-	-	-	-	+	-	-	-
		LF82_p126		hypothetical protein hkbM	-	+	-	+	-	-	-	-	-	-	-	-	-	-	+	-	-	-	+	-	-	-
	AIEC	ESCLF0950		hypothetical protein	-	-	-	-	-	-	-	-	-	-	-	-	-	-	-	-	-	-	-	-	-	-
		ESCLF0951		putative terminase small subunit	-	-	-	-	-	-	-	-	-	-	-	-	-	-	+	-	-	-	-	-	-	-
		LF82_p127		Terminase large subunit	-	-	-	-	-	-	-	-	-	-	-	-	-	-	+	-	-	-	-	-	-	-
		LF82_p128		portal protein	-	-	-	-	-	-	-	-	-	-	-	-	-	-	+	-	-	-	-	-	-	-
		LF82_p129		hypothetical protein	-	-	-	-	-	-	-	-	-	-	-	-	-	-	+	-	-	-	-	-	-	-
		LF82_p130		hypothetical protein	-	-	-	-	-	-	-	-	-	-	-	-	-	-	+	-	-	-	-	-	-	-
		LF82_p131		DNA stabilization protein	-	-	-	-	-	-	-	-	-	-	-	-	-	-	+	-	-	-	-	-	-	-
		LF82_p132		DNA stabilization protein	-	+	-	+	-	-	+	-	-	-	-	-	-	-	+	-	-	-	+	-	-	-
		LF82_p133		hypothetical protein	-	-	-	-	-	-	-	-	-	-	-	-	-	-	-	-	-	-	+	-	-	-
		LF82_p134		Head assembly protein	-	+	-	+	-	-	+	-	-	-	-	-	-	-	+	-	-	-	+	-	-	-
		LF82_p135		(Q83SJ5) DNA transfer protein	-	+	-	+	-	-	+	-	-	-	-	-	-	-	+	-	-	-	+	-	-	-
	AIEC	LF82_p136		phage injection protein	-	-	-	-	-	-	-	-	-	-	-	-	-	-	-	-	-	-	-	-	-	-
	AIEC	LF82_p137		DNA transfer protein	-	-	-	-	-	-	-	-	-	-	-	-	-	-	-	-	-	-	-	-	-	-
	AIEC	LF82_p138		hypothetical protein	-	-	-	-	-	-	-	-	-	-	-	-	-	-	-	-	-	-	-	-	-	-
	AIEC	LF82_p139		hypothetical protein	-	-	-	-	-	-	-	-	-	-	-	-	-	-	-	-	-	-	-	-	-	-
		ESCLF0966		Regulatory protein mnt	-	+	-	-	-	-	-	-	-	-	-	-	-	-	-	-	-	-	-	-	-	-
		LF82_p140		hypothetical protein	-	+	-	+	-	-	+	-	-	-	-	-	-	-	+	-	-	-	-	-	-	-
		ESCLF0968		hypothetical protein	+	-	+	+	-	+	+	+	+	+	-	-	-	-	-	-	-	-	-	-	-	-
		LF82_1628	pgad	biofilm PGA synthesis protein pgad	+	+	+	+	-	-	+	-	+	-	+	+	+	+	+	-	+	+	+	+	+	+
		LF82_1627	pgac	biofilm PGA synthesis N-glycosyltransferase pgac	+	+	+	+	-	-	+	-	+	-	+	+	+	+	+	-	+	+	+	+	+	+
		LF82_1626	pgaB	biofilm PGA synthesis lipoprotein pgaB	+	+	+	+	-	-	+	-	+	-	+	+	+	+	+	-	+	+	+	+	+	+
		LF82_1625	pgaA	biofilm PGA synthesis protein pgaA	+	+	+	+	-	-	+	-	+	-	+	+	+	+	+	-	+	+	+	+	+	+
		LF82_2700	ycdT	Inner membrane protein ycdT	+	+	+	+	-	-	+	-	+	-	+	+	+	+	+	-	+	+	+	+	+	+
		LF82_2726	ycfZ	Inner membrane protein ycfZ	+	+	+	+	+	+	+	+	+	+	-	-	-	+	+	+	+	-	-	+	+	+
		LF82_3539	ymfA	Inner membrane protein ymfA	+	+	+	+	+	+	+	+	+	+	-	-	-	+	+	+	+	-	-	+	+	+
Prophage 2		LF82_p141		integrase of prophageCP-933X(Intergra se)	+	+	+	+	-	-	+	+	+	-	+	+	+	-	-	-	-	-	-	-	-	-
		LF82_p142		excisionase	+	+	+	+	-	-	+	+	+	-	+	+	+	-	-	-	-	-	-	-	-	-
		LF82_p143		hypothetical protein	+	+	+	+	-	-	+	+	+	-	-	-	-	-	-	-	+	-	-	-	-	-
		LF82_p144		hypothetical C4-type zinc finger protein TraR-family	+	+	+	+	-	+	+	+	+	-	+	+	+	+	+	+	+	+	-	-	-	-
		LF82_p145		hypothetical protein	+	+	+	+	-	+	+	+	+	-	+	+	+	+	+	+	-	+	-	-	-	-
		LF82_p146		hypothetical protein	+	+	+	+	-	-	+	+	-	-	+	+	+	+	+	+	-	+	-	-	-	-
		LF82_p147		hypothetical protein	+	+	+	+	-	+	+	+	+	-	+	+	+	+	+	+	+	+	-	-	-	-
		LF82_p148		uncharacterized protein ybCC	+	+	+	+	-	+	+	+	+	-	+	+	+	+	+	+	+	+	-	+	+	-
		LF82_p149		Bet protein (Recombination protein Bet)	+	+	+	+	-	+	+	+	+	-	+	+	+	+	+	+	+	+	-	-	-	-
		LF82_p150		Host-nuclease inhibitor protein Gam	+	+	+	+	+	+	+	+	-	-	+	+	+	+	+	+	+	+	-	-	-	-
		LF82_p151		prophage Kil protein	+	-	-	-	-	-	-	+	-	-	-	-	+	+	+	+	+	-	-	-	-	-
	AIEC	LF82_p152		hypothetical protein	-	-	-	-	-	-	-	-	-	-	-	-	-	-	-	-	-	-	-	-	-	-
	AIEC	LF82_p153		hypothetical protein	-	-	-	-	-	-	-	-	-	-	-	-	-	-	-	-	-	-	-	-	-	-
		LF82_p154		phage-related repressor protein	+	-	-	-	-	-	-	+	-	-	-	-	+	+	+	+	+	-	-	-	-	-
		ESCLF1118		repressor Cro	+	-	-	-	-	-	-	-	-	-	-	-	-	-	-	+	+	-	-	-	-	-
		LF82_p155		bacteriophage regulatory protein CII	+	-	-	-	-	-	-	+	-	-	-	-	+	+	+	+	+	-	-	-	-	-
		LF82_p156		replication protein	+	-	-	-	-	-	-	+	-	-	-	-	+	+	+	+	+	-	-	-	-	-
		LF82_p157		replication protein P of bacteriophage	-	+	+	+	+	+	+	+	-	-	+	+	+	+	-	+	+	-	-	-	-	-
		LF82_p158		defective protein ren from DLP12 prophage	-	+	+	+	+	+	+	+	-	-	+	+	+	+	+	+	+	-	-	-	-	-
		LF82_0556	emrE	Multidrug transporter emrE	+	+	+	+	-	+	+	-	-	-	+	+	+	+	+	-	+	-	+	+	+	+
		LF82_2573	ybcK	Uncharacterized protein ybcK	-	-	-	-	-	-	-	-	-	-	+	+	+	+	+	-	+	-	-	+	+	+
	AIEC	LF82_p159		exported protein precursor	-	-	-	-	-	-	-	-	-	-	-	-	-	-	-	-	-	-	-	-	-	-
		LF82_2576	ybcN	Uncharacterized protein ybcN in lambdoid DLP12 prophage regi	+	-	-	-	-	-	-	+	-	-	+	+	+	+	+	+	+	-	-	+	+	+
		LF82_1494	ninE	Protein ninE homolog from lambdoid prophage DLP12	+	-	-	-	-	-	-	+	-	-	+	+	+	+	+	+	+	-	-	+	+	+
		LF82_2577	ybcO	82 prophage-derived uncharacterized protein ybcO	+	-	-	-	-	-	-	+	-	-	+	+	+	+	+	+	+	-	-	+	+	+
		LF82_2048	rusA	Crossover junction endodeoxyribonuclease rusA	+	+	+	+	-	-	+	+	-	-	+	+	+	+	+	+	+	-	-	+	+	+
		LF82_3527	ylcG	Uncharacterized protein ylcG in lambdoid DLP12 prophage regi	+	+	+	+	-	-	+	+	-	-	+	+	+	+	+	+	+	-	-	+	+	+
		LF82_2578	ybcQ	Antitermination protein Q homolog from lambdoid	+	+	+	+	-	+	+	+	-	-	+	+	+	+	+	+	+	-	+	+	+	+
		LF82_1505	nmpC	Outer membrane porin protein nmpC	+	+	+	+	-	-	+	+	-	-	-	-	-	+	+	+	+	-	-	+	+	+
		LF82_0578	essD	Lysis protein S homolog from lambdoid prophage DLP12	+	+	+	+	-	-	+	+	-	-	-	-	-	+	+	+	+	-	-	+	+	+
		ESCLF1132		hypothetical protein	-	+	+	+	+	+	+	+	+	+	+	+	+	-	+	+	-	+	+	+	+	+
		LF82_2835	ydfQ	lysozyme from lambdoid prophage Qin	-	+	+	+	+	+	+	+	+	+	+	+	+	-	+	+	-	+	+	+	+	+
		LF82_2080	rzpD	Rz endopeptidase from lambdoid prophage DLP12	+	+	+	+	-	-	+	+	-	-	+	+	+	-	+	+	+	-	-	+	+	+
		LF82_0244	borD/iss	Lipoprotein bor homolog from lambdoid prophage DLP12	+	+	+	+	-	-	+	+	-	-	+	+	+	-	-	+	+	-	-	+	+	+
		LF82_p160		Partial tonB-like membrane protein encoded within prophage	+	+	+	+	-	-	+	+	+	-	-	-	-	-	-	-	-	-	-	-	-	-
		LF82_1506	nohB	Prophage QSR' DNA packaging protein NU1 homolog	+	-	+	-	-	-	-	+	+	-	+	+	+	+	+	+	+	+	-	+	+	+
		LF82_p161		DNA packaging protein of prophage CP-933X (Terminase large subunit)	+	-	+	-	-	-	-	+	+	-	+	+	+	+	+	+	+	+	-	+	-	-
		LF82_p162		head-to-tail joining protein	+	-	+	-	-	-	-	+	+	-	+	+	+	-	+	+	+	+	-	-	-	-
		LF82_p163		capsid structural protein of prophage	+	-	+	-	+	-	-	+	+	-	-	+	+	-	+	+	+	+	-	+	-	-
		LF82_p164		capsid protein of prophage	+	-	+	-	-	-	-	+	+	-	+	+	+	-	+	+	+	+	-	+	-	-
		LF82_p165		head decoration protein (Major capsid protein)	+	-	+	-	-	-	-	+	+	-	+	+	+	-	+	+	+	+	-	+	-	-
		LF82_p166		capsid protein of prophage	+	-	+	-	-	-	-	+	+	-	+	+	+	-	+	+	+	+	-	+	-	-
		LF82_p167		DNA packaging protein ofprophage CP-933X	+	-	+	-	-	-	-	+	+	-	+	+	+	-	+	+	+	+	-	-	-	-
		LF82_p168		tail attachment protein	+	-	+	-	-	-	-	+	+	-	+	+	+	-	+	+	+	+	-	-	-	-
		LF82_p169		tail fiber component Z of prophage	+	+	+	+	-	-	+	+	+	-	+	+	+	-	+	+	+	+	-	-	-	-
		LF82_p170		tail component of prophage	+	+	+	+	+	+	+	+	+	-	+	+	+	-	+	+	+	+	-	-	-	-
		LF82_p171		tail component of prophage	+	+	+	+	+	+	+	+	+	-	+	+	+	-	+	+	+	+	-	-	-	-
		LF82_p172		tail component of prophage	+	+	+	+	+	+	+	+	+	-	+	+	+	-	+	+	+	+	-	-	-	-
		LF82_p173		tail component of prophage	+	+	+	+	+	+	+	+	+	-	+	+	+	-	+	+	+	+	-	-	-	-
		LF82_p174		tail component of prophage	+	+	+	+	+	+	+	+	+	-	+	+	+	-	+	+	+	+	-	-	-	-
		LF82_p175		Minor tail protein	+	+	+	+	+	+	+	+	+	-	+	+	+	-	+	+	+	+	-	-	-	-
		LF82_p176		Minor tail protein	+	+	+	+	+	+	+	+	+	+	+	+	+	-	+	+	+	+	-	-	-	-
		LF82_p177		tail component of prophage CP-933K	+	+	+	+	+	+	+	+	+	+	+	+	+	-	+	+	+	+	-	-	-	-
		LF82_p178		Tail assembly protein	+	+	+	+	+	+	+	+	+	+	+	+	+	-	+	+	+	+	-	-	-	-
		LF82_p179		host specificity protein	+	+	+	+	+	+	+	+	+	+	+	+	+	-	+	+	+	+	+	-	-	-
		LF82_p180		membrane protein	-	+	+	+	+	+	+	+	+	+	+	+	+	-	+	+	+	+	+	-	-	-
		LF82_p181		hypothetical protein	+	+	+	+	-	+	+	+	+	-	-	-	-	-	-	-	-	-	-	-	-	-
		LF82_p182		hypothetical protein	+	+	+	+	-	+	+	+	-	-	-	-	-	-	-	-	-	-	-	-	-	-
		LF82_p183		hypothetical protein	+	+	+	+	-	+	+	+	+	+	-	-	-	-	-	-	-	-	-	-	-	-
		LF82_p184	sitD	SitD protein	+	+	+	+	-	+	+	+	+	+	-	-	-	-	-	-	-	-	-	-	-	-
		LF82_p185	sitC	SitC protein	+	+	+	+	-	+	+	+	+	+	-	-	-	-	-	-	-	-	-	-	-	-
		LF82_p186	sitB	SitB protein	+	+	+	+	-	+	+	+	+	+	-	-	-	-	-	-	-	-	-	-	-	-
		LF82_p187	sitA	iron transport protein	+	+	+	+	-	+	+	+	+	+	-	-	-	-	-	-	-	-	-	-	-	-
		LF82_p188		hypothetical protein	-	+	+	+	-	-	+	+	+	-	-	-	-	-	-	-	-	-	-	-	-	-
		LF82_p189		hypothetical protein	-	+	+	+	-	-	+	+	+	-	-	-	-	-	-	-	-	-	-	-	-	-
		LF82_2737	ycgX	Uncharacterized protein ycgX	+	+	+	+	+	+	+	+	+	+	-	-	-	+	+	+	+	+	+	+	+	+
		LF82_2728	ycgE	Uncharacterized HTH-type transcriptional regulator	+	+	+	+	+	+	+	+	+	+	-	-	-	+	+	+	+	+	+	+	+	+
		LF82_2729	ycgF	Uncharacterized protein ycgF	+	+	+	+	+	+	+	+	+	+	-	-	-	+	+	+	+	+	+	+	+	+
		LF82_2738	ycgZ	Uncharacterized protein ycgZ	+	+	+	+	+	+	+	+	+	+	-	-	-	+	+	+	+	+	+	+	+	+
		LF82_3540	ymgA	ncharacterized protein ymgA	+	+	+	+	+	+	+	+	+	+	-	-	-	+	+	+	+	+	+	+	+	+
		LF82_3541	ymgB	Uncharacterized protein ymgB	+	-	+	+	+	+	+	+	+	+	-	-	-	+	+	+	+	+	+	+	+	+
		LF82_3542	ymgC	Uncharacterized protein ymgC	+	-	+	+	+	+	+	+	+	+	-	-	-	+	+	+	+	+	+	+	+	+
		LF82_p190		hypothetical protein	+	-	+	+	+	+	+	+	+	+	-	-	-	+	+	+	+	+	+	+	+	+
		LF82_3545	ymgF	Uncharacterized protein ymgF	+	+	+	+	+	+	+	+	+	+	-	-	-	+	+	+	+	+	+	+	+	+
		LF82_p191		hypothetical protein	+	+	+	+	+	+	+	+	-	-	-	-	-	-	-	-	-	+	+	+	+	+
		LF82_p192		hypothetical protein	+	+	+	+	+	+	+	+	+	+	-	-	-	+	+	+	+	+	+	+	+	+
		LF82_3543	ymgD	Uncharacterized protein ymgD	+	+	+	+	+	+	+	+	+	+	-	-	-	+	+	+	+	+	+	+	+	+
		LF82_3546	ymgG	Uncharacterized protein ymgG	+	+	+	+	+	+	+	+	+	+	-	-	-	+	+	+	+	+	+	+	+	+
		LF82_3547	ymgI	hypothetical protein ymgI	+	+	+	+	+	+	+	+	+	+	-	-	-	+	+	+	+	+	+	+	+	+
		LF82_p193		hypothetical protein ymgJ	+	+	+	+	+	+	+	+	+	+	-	-	-	+	+	+	+	+	+	+	+	+
		LF82_3544	ymeG		+	+	+	+	+	+	+	+	+	+	+	+	-	+	+	+	+	+	+	+	+	+
		LF82_p196		outer membrane receptor	+	+	+	+	+	+	+	+	+	+	+	+	-	-	-	-	-	-	-	-	-	-
		LF82_p197		pyrophosphorylase modD (EC 242-)	+	+	+	+	+	+	+	+	+	+	+	+	-	-	-	-	-	-	-	-	-	-
		LF82_p198		hypothetical protein	+	+	+	+	+	+	+	+	+	+	+	+	-	-	-	-	-	-	-	-	-	-
		LF82_p199		iron compound ABC transporter	+	+	+	+	+	+	+	+	+	+	+	+	-	-	-	-	-	-	-	-	-	-
		LF82_p200		iron compound ABC transporter,permease protein	+	+	+	+	+	+	+	+	+	+	+	+	-	-	-	-	-	-	-	-	-	-
		LF82_p201		hypothetical protein	+	+	+	+	+	+	+	+	+	+	+	+	-	-	-	-	-	-	-	-	-	-
		LF82_2297	treA	Periplasmic trehalase	+	+	+	+	+	+	+	+	+	+	+	+	-	+	+	+	+	+	+	+	+	+
		LF82_0481	dhaM	PTS-dependent dihydroxyacetone kinase, phosphotransferase	+	+	+	+	+	+	+	+	+	+	+	+	-	+	+	+	+	+	+	+	+	+
		LF82_0480	dhal	PTS-dependent dihydroxyacetone kinase, adP-binding	+	+	+	+	+	+	+	+	+	+	+	+	-	+	+	+	+	+	+	+	+	+
		LF82_0479	dhaK	PTS-dependent dihydroxyacetone kinase	+	+	+	+	+	+	+	+	+	+	+	+	-	+	+	+	+	+	+	+	+	+
		LF82_0482	dhaR	PTS-dependent dihydroxyacetone kinase operon regulatory	+	+	+	+	+	+	+	+	+	+	-	-	-	+	+	+	+	+	+	+	+	+
specif region 4		LF82_p202		hypothetical protein	-	-	+	-	+	-	-	-	-	-	-	-	-	-	-	-	-	-	-	-	-	-
		LF82_p203		hypothetical protein	-	-	+	-	+	-	-	-	-	-	-	-	-	-	-	-	-	-	-	-	-	-
		LF82_p204		gumP homolog	-	-	+	-	+	-	-	-	-	-	-	-	-	-	-	-	-	-	-	-	-	-
		LF82_p205		hypothetical protein	-	-	+	-	+	-	-	-	-	-	-	-	-	-	-	-	-	-	-	-	-	-
		LF82_p206		hypothetical protein	-	-	+	-	+	-	-	-	-	-	-	-	-	-	-	-	-	-	-	-	-	-
		LF82_p207		hypothetical protein	-	-	+	-	+	-	-	-	-	-	-	-	-	-	-	-	-	-	-	-	-	-
		LF82_p208		hypothetical protein	-	-	+	-	+	-	-	-	-	-	-	-	-	-	-	-	-	-	-	-	-	-
		LF82_2294	tpr	hypothetical protein	+	-	+	-	-	+	-	+	-	-	+	+	+	+	+	+	+	+	+	+	+	+
		LF82_1117	insG	Transposase insG for insertion sequence element IS4	+	+	+	+	+	+	+	+	+	+	-	-	-	-	-	-	-	-	-	+	+	+
		LF82_2751	yciE		+	+	+	+	-	-	+	+	+	+	+	+	+	+	+	+	+	+	+	+	+	+
		LF82_2752	yciF	Protein yciF	+	+	+	+	-	-	+	+	+	+	+	+	+	+	+	+	+	+	+	+	+	+
		LF82_3548	ymiA	hypothetical protein	+	+	+	+	+	+	+	+	+	+	+	+	+	+	+	+	+	+	-	+	+	+
		LF82_2765	yciX	hypothetical protein	+	+	+	+	+	+	+	+	+	+	+	+	+	+	+	+	+	+	-	+	+	+
		LF82_p211		transcriptional repressor	+	+	+	+	+	+	+	-	+	+	+	+	+	-	-	-	-	-	-	-	-	-
		LF82_p212		acriflavine resistance protein A	+	+	+	+	+	+	+	-	+	+	+	+	+	-	-	-	-	-	-	-	-	-
		LF82_p213			+	+	+	+	+	+	+	-	+	+	+	+	+	-	-	-	-	-	-	-	-	-
		LF82_p214		outer membrane channel protein	+	+	+	+	+	+	+	-	+	+	+	+	+	-	-	-	-	-	-	-	-	-
		LF82_p215		membrane transport protein	+	+	+	+	+	+	+	-	+	+	+	+	+	-	-	-	-	-	-	-	-	-
		LF82_2769	ycjM	sucrose phosphorylase	+	+	+	+	+	+	+	-	+	+	+	+	+	+	+	+	+	+	+	+	+	+
		LF82_2770	ycjN	ABC transporter periplasmic-binding protein ycjN	+	+	+	+	+	+	+	-	+	+	+	+	+	+	+	+	+	+	+	+	+	+
		LF82_2771	ycjO	Inner membrane ABC transporter permease protein ycjO	+	+	+	+	+	+	+	-	+	+	+	+	+	+	+	+	+	+	+	+	+	+
		LF82_2772	ycjP	Inner membrane ABC transporter permease protein ycjP	+	+	+	+	+	+	+	-	+	+	+	+	+	+	+	+	+	+	+	+	+	+
		LF82_2773	ycjQ	Uncharacterized zinc-type alcohol dehydrogenase-like	+	+	+	+	+	+	+	-	+	+	+	+	+	+	+	+	+	+	+	+	+	+
		LF82_2774	ycjR	Uncharacterized protein ycjR	+	+	+	+	+	+	+	-	+	+	+	+	+	+	+	+	+	+	+	+	+	+
		LF82_2775	ycjS	oxidoreductase ycjS	+	+	+	+	+	+	+	-	+	+	+	+	+	+	+	+	+	+	+	+	+	+
		LF82_2776	ycjT	Uncharacterized glycosyl hydrolase ycjT	+	+	+	+	+	+	+	-	+	+	+	+	+	+	+	+	+	+	+	+	+	+
		LF82_2777	ycjU	beta-phosphoglucomutase	+	+	+	+	+	+	+	-	+	+	+	+	+	+	+	+	+	+	+	+	+	+
		LF82_2778	ycjV	Uncharacterized ABC transporter ATP-binding protein ycjV	+	+	+	+	+	+	+	-	+	+	+	+	+	+	+	+	+	+	+	+	+	+
		LF82_1562	ompG	Outer membrane protein G	+	+	+	+	+	+	+	-	+	+	+	+	+	+	+	+	+	+	+	+	+	+
		LF82_2779	ycjW	Uncharacterized HTH-type transcriptional regulator	+	+	+	+	+	+	+	-	+	+	+	+	+	+	+	+	+	+	+	+	+	+
		LF82_p216		hypothetical protein	+	+	+	+	+	+	+	+	-	+	+	+	+	+	-	+	+	-	-	-	-	-
		LF82_2781	ycjY	Uncharacterized protein ycjY	+	+	+	+	+	+	+	+	-	+	+	+	+	+	+	+	+	+	+	+	+	+
		LF82_2782	ycjZ	Uncharacterized HTH-type transcriptional regulator	+	+	+	+	+	+	+	+	-	+	+	+	+	+	+	+	+	+	+	+	+	+
	B2	LF82_p217		hypothetical protein	+	+	+	+	+	+	+	-	-	-	-	-	-	-	-	-	-	-	-	-	-	-
	B2	LF82_p218		transcriptional regulator, Arac family	+	+	+	+	+	+	+	-	-	-	-	-	-	-	-	-	-	-	-	-	-	-
	B2	LF82_p219		hypothetical protein	+	+	+	+	+	+	+	-	-	-	-	-	-	-	-	-	-	-	-	-	-	-
	B2	LF82_p220		hypothetical protein	+	+	+	+	+	+	+	-	-	-	-	-	-	-	-	-	-	-	-	-	-	-
		LF82_p221		hypothetical protein	+	+	+	+	+	+	+	-	-	+	+	+	-	-	-	-	+	-	-	+	+	+
		LF82_1563	ompN	Outer membrane protein N	+	+	+	+	+	+	+	+	+	-	+	+	+	+	+	+	+	+	+	+	+	+
		LF82_p222		entS entS/YbdA MFS transporter	+	+	+	+	-	+	+	+	+	+	+	+	+	-	-	-	-	+	+	+	+	+
		LF82_3552	ynbA	Inner membrane protein ynbA	+	+	+	+	-	-	+	+	+	+	+	+	+	+	+	+	+	+	+	+	+	+
		LF82_3553	ynbB	Uncharacterized protein ynbB	+	+	+	+	-	-	+	+	+	+	+	+	+	+	+	+	+	+	+	+	+	+
		LF82_3554	ynbC	Uncharacterized protein ynbC	+	+	+	+	-	-	+	+	+	+	+	+	+	+	+	+	+	+	+	+	+	+
		LF82_3555	ynbD	Uncharacterized protein ynbD	+	+	+	+	-	-	+	+	+	+	+	+	+	+	+	+	+	+	+	+	+	+
		LF82_0064	aldA	aldehyde dehydrogenase A	+	+	+	+	+	+	+	+	-	+	+	+	+	+	+	+	+	+	+	+	+	+
		LF82_0802	gapC	glyceraldehyde-3-phosphate dehydrogenase c	+	+	+	+	+	+	+	+	-	+	+	+	+	+	+	+	+	+	+	+	+	+
		LF82_0397	cybB	Cytochrome b561	+	+	+	+	+	+	+	+	-	+	+	+	+	+	+	+	+	+	+	+	+	+
		LF82_2791	ydcA	Uncharacterized protein ydcA	+	+	+	+	+	+	+	+	-	+	+	+	+	+	+	+	+	+	+	+	+	+
		LF82_p223		hypothetical protein	+	+	+	+	+	+	+	+	-	+	+	+	+	+	+	+	+	+	+	+	+	+
		LF82_2794	ydcI	Uncharacterized HTH-type transcriptional regulator	+	+	+	+	+	+	+	+	-	+	+	+	+	+	+	+	+	+	+	+	+	+
		LF82_2795	ydcJ	Uncharacterized protein ydcJ	+	+	+	+	+	+	+	+	-	+	+	+	+	+	+	+	+	+	+	+	+	+
		LF82_1289	mdoD	glucans biosynthesis protein D	+	+	+	+	+	+	+	+	-	+	+	+	+	+	+	+	+	+	+	+	+	+
		LF82_2793	ydch	Uncharacterized protein ydch	+	+	+	+	+	+	+	+	-	+	+	+	+	+	+	+	+	+	+	+	+	+
		LF82_1889	rimL	ribosomal-protein-serine acetyltransferase	+	+	+	+	+	+	+	+	-	+	+	+	+	+	+	+	+	+	+	+	+	+
		LF82_2796	ydcK	Uncharacterized acetyltransferase ydcK	+	+	+	+	+	+	+	+	-	+	+	+	+	+	+	+	+	+	+	+	+	+
		LF82_2240	tehA	Tellurite resistance protein tehA	+	+	+	+	+	+	+	+	-	+	+	+	+	+	+	+	+	+	+	+	+	+
		LF82_2241	tehB	Tellurite resistance protein tehB	+	+	+	+	+	+	+	+	-	+	+	+	+	+	+	+	+	+	+	+	+	+
		LF82_2797	ydcL	Uncharacterized lipoprotein ydcL	+	+	+	+	+	+	+	+	-	+	+	+	+	+	+	+	+	+	+	+	+	+
		LF82_2799	ydcO	Inner membrane protein ydcO	+	+	+	+	+	+	+	+	-	+	+	+	+	+	+	+	+	+	+	+	+	+
		LF82_2798	ydcN	Uncharacterized HTH-type transcriptional regulator	+	+	+	+	+	+	+	+	-	+	+	+	+	+	+	+	+	+	+	+	+	+
		LF82_2800	ydcP	Uncharacterized protease ydcP	+	+	+	+	+	+	+	+	-	+	+	+	+	+	+	+	+	+	+	+	+	+
		LF82_3560	yncJ	Uncharacterized protein yncJ	+	+	+	+	+	+	+	+	-	+	+	+	+	+	+	+	+	+	+	+	+	+
		LF82_p224		hypothetical protein	+	+	+	+	-	+	+	+	-	+	+	+	+	+	+	+	+	+	+	+	+	+
		LF82_2801	ydcR	Uncharacterized protein ydcR	+	+	+	+	+	+	+	+	-	+	+	+	+	+	+	+	+	+	+	+	+	+
		LF82_2802	ydcS	ABC transporter periplasmic-binding protein ydcS	+	+	+	+	+	+	+	+	-	+	+	+	+	+	+	+	+	+	+	+	+	+
		LF82_2803	ydcT	Uncharacterized ABC transporter ATP-binding protein ydcT	+	+	+	+	+	+	+	+	-	+	+	+	+	+	+	+	+	+	+	+	+	+
		LF82_2804	ydcU	Inner membrane ABC transporter permease protein ydcU	+	+	+	+	+	+	+	+	-	+	+	+	+	+	+	+	+	+	+	+	+	+
		LF82_2805	ydcV	Inner membrane ABC transporter permease protein ydcV	+	+	+	+	+	+	+	+	-	+	+	+	+	+	+	+	+	+	+	+	+	+
		LF82_2806	ydcW	Gamma-aminobutyraldehyde dehydrogenase	+	+	+	+	+	+	+	+	-	+	+	+	+	+	+	+	+	+	+	+	+	+
		LF82_2807	ydcX	Uncharacterized protein ydcX	+	+	+	+	+	+	+	+	-	+	+	+	+	+	+	+	+	+	+	+	+	+
		LF82_2808	ydcY	Uncharacterized protein ydcY	+	+	+	+	+	+	+	+	-	+	+	+	+	+	+	+	+	+	+	+	+	+
		LF82_2809	ydcZ	Inner membrane protein ydcZ	+	+	+	+	+	+	+	+	-	+	+	+	+	+	+	+	+	+	+	+	+	+
		LF82_3557	yncA	Uncharacterized acetyltransferase yncA	+	+	+	+	+	+	+	+	-	+	+	+	+	+	+	+	+	+	+	+	+	+
		ESCLF1423		similar to yncC's fragment	+	+	+	+	+	+	+	+	-	+	+	+	+	+	+	+	+	+	+	+	+	+
		LF82_3558	yncD	tonB-dependent receptor yncD	+	+	+	+	+	+	+	+	-	+	+	+	+	+	+	+	+	+	+	+	+	+
		LF82_3559	yncE	Uncharacterized protein yncE	+	+	+	+	+	+	+	+	-	+	+	+	+	+	+	+	+	+	+	+	+	+
		LF82_0095	ansP	L-asparagine permease	+	+	+	+	+	+	+	+	-	+	+	+	+	+	+	+	+	+	+	+	+	+
specific region 5		LF82_p225		transferase	+	+	+	+	-	+	+	+	-	+	+	+	+	+	+	+	+	+	+	+	+	+
		LF82_p226		conserved protein (EC 25118)	+	+	+	+	-	+	+	+	-	-	-	-	-	-	-	-	-	-	-	-	-	-
		LF82_p227		hypothetical protein	+	+	+	+	-	+	+	+	-	-	-	-	-	-	-	-	-	-	-	-	-	-
		LF82_p228		Vgr-like protein	+	+	+	+	-	+	+	+	-	-	-	-	-	-	-	-	-	-	-	-	-	-
		LF82_p229		hypothetical protein	+	+	-	+	-	-	+	-	-	-	-	-	-	-	-	-	-	-	-	-	-	-
		LF82_p230		hypothetical protein	+	+	-	+	-	-	+	-	-	-	-	-	-	-	-	-	-	-	-	-	-	-
	AIEC	ESCLF1433		hypothetical protein	-	-	-	-	-	-	-	-	-	-	-	-	-	-	-	-	-	-	-	-	-	-
		LF82_p231		hypothetical protein	+	-	+	-	-	-	-	-	-	-	-	-	-	-	-	-	-	-	-	-	-	-
		LF82_p232		hypothetical protein	+	-	+	-	-	-	-	-	-	-	-	-	-	-	-	-	-	-	-	-	-	-
		LF82_p233		hypothetical protein	+	+	-	+	-	+	+	+	-	-	+	+	+	+	+	+	+	+	+	+	+	+
		LF82_p234		hypothetical protein	+	+	+	+	-	+	+	+	-	-	-	-	-	-	-	-	-	-	-	-	-	-
		LF82_p235		hypothetical protein	+	+	+	+	-	+	+	+	-	-	+	+	+	+	+	+	+	+	+	-	-	-
		LF82_p236		hypothetical protein	+	+	-	+	-	+	+	+	-	-	-	-	-	-	-	-	-	-	-	-	-	-
		LF82_p237		hypothetical protein	+	+	+	+	-	+	+	+	-	-	-	-	-	-	-	-	-	-	-	-	-	-
		LF82_p238		hypothetical protein	+	+	+	+	+	+	+	+	+	-	-	-	-	-	-	-	-	-	-	-	-	-
		LF82_2822			-	+	+	+	+	-	+	+	+	+	+	+	+	+	+	+	+	+	+	+	+	+
fimbrial-like region		LF82_2823	ydeR	Uncharacterized fimbrial-like protein ydeR	-	-	+	+	+	-	+	+	-	+	+	+	+	+	+	+	-	+	+	+	+	+
		LF82_2824	ydes	Uncharacterized fimbrial-like protein ydes	-	-	+	+	+	-	+	+	-	+	+	+	+	+	+	+	-	+	+	+	+	+
		LF82_p242			+	+	+	+	+	-	+	+	+	+	+	+	+	+	+	+	-	+	+	-	+	+
		LF82_p243		fimbrial chaperone protein	-	+	+	+	+	-	-	+	-	+	+	+	+	+	+	+	+	-	-	-	-	-
		LF82_p244		Fml fimbriae subunit	-	+	+	+	+	-	+	+	-	+	+	+	+	-	+	+	+	-	-	-	-	-
		LF82_p245		hypothetical protein	-	+	+	+	-	-	-	-	-	-	-	-	-	-	-	-	-	+	-	-	-	-
		LF82_p246		hypothetical protein (EC 131-)	-	+	+	+	-	-	-	-	-	-	-	-	-	-	-	-	-	-	-	-	-	-
		LF82_p247		LysR-family transcriptional regulatory	+	+	+	+	+	-	+	+	+	+	-	-	-	-	-	-	-	-	-	-	-	-
	AIEC	LF82_p248		hypothetical protein	-	-	-	-	-	-	-	-	-	-	-	-	-	-	-	-	-	-	-	-	-	-
	AIEC	LF82_p249		hypothetical protein	-	-	-	-	-	-	-	-	-	-	-	-	-	-	-	-	-	-	-	-	-	-
	AIEC	LF82_p250		hypothetical protein	-	-	-	-	-	-	-	-	-	-	-	-	-	-	-	-	-	-	-	-	-	-
	AIEC	LF82_p251		Transcriptional activator	-	-	-	-	-	-	-	-	-	-	-	-	-	-	-	-	-	-	-	-	-	-
		LF82_p252		hypothetical protein YPO2002 (hydrolases of the	-	+	+	+	-	-	+	-	-	-	-	-	-	-	-	-	-	-	-	-	-	-
		LF82_0996	hipA	Protein hipA	+	+	+	+	+	+	+	+	+	-	+	+	+	-	+	+	+	+	+	+	+	+
		LF82_0997	hipB	HTH-type transcriptional regulator hipB	+	+	+	+	-	+	+	+	+	-	-	-	-	+	+	+	+	+	+	+	+	+
		LF82_2217	tam	Trans-aconitate 2-methyltransferase	+	+	+	+	+	-	+	+	+	+	+	+	+	+	+	+	+	+	+	+	+	+
		LF82_3562	yneF	Uncharacterized protein yneF	+	+	+	+	+	-	+	+	+	+	+	+	+	+	+	+	+	+	+	+	+	+
		LF82_3563	yneG		+	+	+	+	+	-	+	+	+	+	+	+	+	+	+	+	+	+	+	+	+	+
		LF82_3564	yneH	glutaminase 2	+	+	+	+	+	-	+	+	+	+	+	+	+	+	+	+	+	+	+	+	+	+
		LF82_p253		6-phospho-beta-glucosidase bglA (EC32186), 6-pho spho-beta-glucosidase BglA (EC 32186)	+	+	+	+	-	+	+	-	+	+	-	-	-	+	+	+	+	-	+	-	-	-
		LF82_p254		outer membrane protein yieC	-	+	+	+	-	-	+	-	+	+	-	-	-	+	+	+	+	-	+	-	-	-
		LF82_p255		PTS system, cellobiose-specific IIA component, PTSs ystem, cellobiose-specific IIA component (EC27169)	-	+	+	+	-	-	+	-	+	+	-	-	-	+	+	+	+	-	+	-	-	-
		LF82_p256		conserved protein (EC 27169), conserved protein	-	+	+	+	-	-	+	-	+	+	-	-	-	+	+	+	+	-	+	-	-	-
		LF82_p257		PTS system, cellobiose-specific IIB component, PTSs ystem, cellobiose-specific IIB component (EC27169)	-	+	+	+	-	-	+	-	+	+	-	-	-	+	+	+	+	-	+	-	-	-
		LF82_p258		hypothetical protein	+	+	+	+	-	+	+	-	+	+	-	-	-	+	+	+	+	-	+	-	-	-
Prophage 3		LF82_2832	ydfJ	Inner membrane metabolite transport protein ydfJ	+	-	+	-	+	+	-	+	+	+	+	+	+	+	+	+	+	+	+	+	+	+
		LF82_2833	ydfK	Uncharacterized protein ydfK	-	-	+	+	-	-	+	+	+	-	-	-	-	+	-	+	+	+	+	+	+	+
		LF82_1666	pinR	DNA-invertase from lambdoid prophage Rac	-	-	+	+	-	-	+	+	-	-	-	-	-	+	-	+	+	+	+	+	+	+
		LF82_p259		hypothetical protein	+	+	+	+	-	+	+	+	+	+	-	-	-	-	-	-	-	-	-	-	-	-
		LF82_p260		hypothetical protein	-	+	+	-	-	-	-	-	-	+	-	-	-	-	-	-	-	-	-	-	-	-
		ESCLF1524		hypothetical protein	+	+	+	+	-	+	+	+	+	+	-	-	-	-	-	-	-	-	-	-	-	-
		LF82_p261		hypothetical protein	+	+	+	+	-	+	+	+	+	+	-	-	-	-	-	-	-	-	-	-	-	-
		LF82_p262		host specificity protein	+	+	+	+	+	+	+	+	+	+	+	+	+	-	+	+	+	+	+	-	-	-
		LF82_p263		tail component of prophageCP-933K	-	+	-	+	+	-	+	+	+	+	+	+	+	-	+	-	+	-	-	-	-	-
		LF82_p264		tail fiber component K ofprophage, Pu tat ive tail fiber component K of prophage	+	+	+	+	+	+	+	+	+	+	+	+	+	-	+	+	+	+	-	-	-	-
		LF82_p265		Minor tail protein	+	+	+	+	+	+	+	+	+	+	+	+	+	-	+	+	+	+	-	-	-	-
		LF82_p266		tail component of prophageCP-933K, Pu tat ive minor tail protein	+	+	+	+	+	+	+	+	+	+	+	+	+	-	+	+	+	+	-	-	-	-
		LF82_p267		tail component of prophageCP-933K, Pu tat ive tail length tape measure protein (EC 271-), Putat ive t ail length tape measure protein	-	+	-	+	+	-	+	-	+	-	+	+	+	-	+	+	-	-	-	-	-	-
		LF82_p268		minor tail protein	-	+	-	+	+	-	+	+	+	-	+	+	+	-	+	+	-	-	-	-	-	-
		LF82_p269		tail component of prophageCP-933K, Pu tat ive tail component of prophage CP-933K	-	+	-	+	+	-	+	+	+	-	+	+	+	-	+	+	-	-	-	-	-	-
		LF82_p270		tail component of prophageCP-933K, Pu tat ive tail component of prophage CP-933K	-	+	-	+	+	-	+	+	+	-	+	+	+	-	+	+	-	-	-	-	-	-
		LF82_p271		tail component of prophageCP-933K, Pu tat ive tail component of prophage CP-933K (Putativeminorta il pr otein)	-	+	-	+	+	-	+	+	+	-	+	+	+	-	+	+	-	-	-	-	-	-
		LF82_p272		tail component of prophageCP-933K	-	+	-	-	-	-	-	-	-	-	-	-	-	-	-	-	-	-	-	-	-	-
		LF82_p273		hypothetical protein	-	+	-	+	+	-	+	+	+	-	+	+	+	-	+	+	-	-	-	-	-	-
		LF82_p274		hypothetical protein	-	+	-	+	+	-	+	+	+	-	+	+	+	-	+	+	-	-	-	-	-	-
		LF82_p275		ATP-dependent Clp protease proteolyticsubunit( end opeptidase Clp)	-	+	-	+	+	-	+	+	+	-	+	+	+	-	+	+	-	-	-	-	-	-
		LF82_p276		portal protein	-	+	-	+	+	-	+	+	+	-	+	+	+	-	+	+	-	-	-	-	-	-
		ESCLF1541		hypothetical protein	-	+	-	+	+	-	+	+	+	-	+	+	+	-	+	-	-	-	-	-	-	-
		LF82_p277		DNA packaging protein of prophage CP-933K	-	+	-	+	+	-	+	+	+	-	+	+	+	-	+	+	-	-	-	-	-	-
		LF82_p278		prophage protein	-	-	-	-	-	-	-	-	-	-	-	-	-	-	-	-	-	-	+	-	-	-
		LF82_2580	ybcW	Uncharacterized protein ybcW	-	-	+	+	-	-	+	+	-	-	+	+	+	-	+	-	-	-	+	+	+	+
		LF82_2579	ybcV	Uncharacterized protein ybcV	-	-	-	-	-	-	-	+	-	-	+	+	+	-	-	-	-	-	-	+	+	+
		LF82_0907	gnsB	Protein gnsB	-	-	+	+	-	-	+	+	+	-	-	-	-	-	-	+	-	+	+	+	+	+
		LF82_3578	ynfN	Uncharacterized protein ynfN	-	-	+	+	-	-	+	+	+	-	-	-	-	-	-	+	-	+	+	+	+	+
		LF82_0377	cspI	Cold shock-like protein cspI	-	-	+	+	-	-	+	+	+	-	-	-	-	-	-	+	-	+	+	+	+	+
		LF82_2834	ydfP	Uncharacterized protein ydfP	-	-	+	+	-	-	+	+	+	-	-	-	-	-	-	+	-	+	+	+	+	+
		LF82_2836	ydfQ	lysozyme from lambdoid prophage Qin	-	+	+	+	+	+	+	+	+	+	+	+	+	-	+	+	-	+	-	+	+	+
		LF82_2837	ydfR	Uncharacterized protein ydfR	-	+	+	+	+	-	+	+	+	+	-	-	-	-	+	+	-	+	+	+	+	+
		LF82_2838	ydfT	Antitermination protein Q homolog from lambdoid prophage Qin	-	+	+	+	-	-	+	+	+	-	-	-	-	+	-	+	-	+	-	+	+	+
		LF82_2839	ydfU	Uncharacterized protein ydfU	+	+	+	+	+	+	+	+	+	+	+	+	+	+	+	+	+	+	-	+	+	+
		LF82_p279		hypothetical protein	-	+	+	+	+	+	+	+	-	+	+	+	+	+	+	+	+	+	-	+	+	+
	AIEC	LF82_p280		hypothetical protein	-	-	-	-	-	-	-	-	-	-	-	-	-	-	-	-	-	-	-	-	-	-
	AIEC	LF82_p281		hypothetical protein	-	-	-	-	-	-	-	-	-	-	-	-	-	-	-	-	-	-	-	-	-	-
	AIEC	LF82_p282		hypothetical protein	-	-	-	-	-	-	-	-	-	-	-	-	-	-	-	-	-	-	-	-	-	-
		LF82_p283		hypothetical protein	-	+	+	+	+	+	-	+	+	-	+	+	+	+	+	+	+	+	-	-	-	-
		LF82_p284		hypothetical protein	-	+	+	+	-	-	+	-	-	-	+	+	+	-	-	-	+	-	-	-	-	-
		LF82_p285		unknown protein encoded by cryptic prophage	-	+	+	+	+	+	+	-	-	-	+	+	+	+	-	-	+	-	-	-	-	-
		LF82_p286		regulatory protein	-	-	-	+	-	-	-	-	-	-	+	+	-	-	-	-	+	-	-	-	-	-
		LF82_p287		transcriptional regulator	-	-	-	+	-	-	-	-	-	-	+	+	-	-	-	-	+	-	-	-	-	-
		LF82_2825	ydfA	Uncharacterized protein ydfA	-	+	+	+	+	+	+	+	-	+	+	+	+	+	+	+	+	+	-	+	+	+
		LF82_2826	ydfB	Uncharacterized protein ydfB	-	+	+	+	+	-	+	+	-	+	+	+	+	+	+	+	+	+	+	+	+	+
		LF82_2081	rzpQ	Uncharacterized protein ydfC	-	+	+	+	+	-	+	-	+	+	+	+	+	-	+	-	-	+	-	+	+	+
		LF82_0484	dicB	Division inhibition protein dicB	-	+	+	+	+	-	+	+	-	+	+	+	+	+	+	+	+	+	-	+	+	+
		LF82_2827	ydfD	Uncharacterized protein ydfD	-	+	+	+	+	-	+	+	-	+	+	+	+	+	+	+	+	+	-	+	+	+
		LF82_2828	ydfE	exoO exonuclease VIII, ds DNA exonuclease encoded by prophage CP-933O	-	+	+	+	+	+	+	+	-	+	+	+	+	+	+	+	-	+	-	-	-	-
		LF82_p288		excisionase of cryptic prophageCP-933P(ex cisionase)	-	-	-	-	-	+	-	+	+	-	+	+	+	+	+	+	+	+	-	-	-	-
		LF82_1118	intQ	lambdoid prophage Qin defective integrase	-	-	-	-	-	+	-	+	+	-	+	+	+	+	+	+	+	+	-	+	+	+
		LF82_2029	rspB	Starvation-sensing protein rspB	+	+	+	+	+	+	+	+	+	+	-	-	-	+	+	+	+	+	+	+	+	+
		LF82_2028	rspA	Starvation-sensing protein rspA	+	+	+	+	+	+	+	+	+	+	-	-	-	+	+	+	+	+	+	+	+	+
		LF82_3574	ynfH	Anaerobic dimethyl sulfoxide reductase chain ynfH	-	+	+	+	+	+	+	+	+	+	+	+	+	+	+	+	+	+	+	+	+	+
		LF82_0242	blr	Beta-lactam resistance protein	+	+	+	+	+	+	+	+	-	+	+	+	+	+	+	+	+	+	+	+	+	+
		LF82_2881	ydiP	Uncharacterized HTH-type transcriptional regulator	+	+	+	+	+	+	+	+	+	+	+	+	+	+	+	+	+	+	-	+	+	+
		LF82_2882	ydiQ	electron transfer flavoprotein subunit ydiQ	+	+	+	+	+	+	+	+	+	+	+	+	+	+	+	+	+	+	-	+	+	+
		LF82_2883	ydiR	electron transfer flavoprotein subunit ydiR	+	+	+	+	+	+	+	+	+	+	+	+	+	+	+	+	+	+	-	+	+	+
		LF82_2884	ydiS	electron transfer flavoprotein-quinone	+	+	+	+	+	+	+	+	+	+	+	+	+	+	+	+	+	+	-	+	+	+
		LF82_2885	ydiT	Ferredoxin-like protein ydiT	+	+	+	+	+	+	+	+	+	+	+	+	+	+	+	+	+	+	-	+	+	+
		LF82_0620	fadK	Short-chain-fatty-acid--CoA ligase	+	+	+	+	+	+	+	+	+	+	+	+	+	+	+	+	+	+	-	+	+	+
		LF82_p290		Transposase	-	+	+	+	+	+	+	+	-	+	-	-	-	-	-	-	-	-	-	-	-	-
		ESCLF1822		hypothetical protein	-	+	+	+	+	+	+	+	-	+	-	-	-	-	-	-	-	-	-	-	-	-
		LF82_2399	uvrY	Response regulator uvrY	-	+	+	+	+	+	+	+	+	+	+	+	+	+	+	+	+	+	+	+	+	+
		LF82_2942	yecF	Uncharacterized protein yecF	-	+	+	+	+	+	+	+	+	+	+	+	+	+	+	+	+	+	+	+	+	+
		LF82_2101	sdiA	Regulatory protein sdiA	-	+	+	+	+	+	+	+	+	+	+	+	+	+	+	+	+	+	+	+	+	+
		LF82_2939	yecC	Uncharacterized amino-acid ABC transporter ATP-binding	-	+	+	+	+	+	+	+	+	+	+	+	+	+	+	+	+	+	+	+	+	+
		LF82_2948	yecS	Inner membrane amino-acid ABC transporter permease	-	+	+	+	+	+	+	+	+	+	+	+	+	+	+	+	+	+	+	+	+	+
		LF82_0454	dcyD	D-cysteine desulfhydrase	-	+	+	+	+	+	+	+	+	+	+	+	+	+	+	+	+	+	+	+	+	+
		LF82_0715	fliY	Cystine-binding periplasmic protein	-	+	+	+	+	+	+	+	+	+	+	+	+	+	+	+	+	+	+	+	+	+
		LF82_0716	fliZ	Protein fliZ	+	+	+	+	+	+	+	+	+	+	+	+	+	+	+	+	+	+	-	+	+	+
		LF82_p291			-	-	+	-	-	-	-	-	-	-	-	-	-	-	-	-	-	-	-	-	-	-
		LF82_0698	fliD	flagellar hook-associated protein 2	+	+	+	+	+	-	+	+	+	+	+	+	+	+	+	+	+	+	+	+	+	+
		LF82_1504	nmpC	Outer membrane porin protein nmpC	+	+	+	+	-	-	+	+	-	-	-	-	-	+	+	+	+	-	-	+	+	+
		LF82_2575	ybcM	Uncharacterized HTH-type transcriptional regulator ybcM	+	+	+	+	-	+	+	-	-	-	-	-	+	-	+	-	+	-	+	+	+	+
		LF82_2574	ybcL	UPF0098 protein ybcL	+	+	+	+	-	+	+	-	-	-	-	-	-	+	+	-	+	-	+	+	+	+
		LF82_0557	emrE	Multidrug transporter emrE	+	+	+	+	-	+	+	-	-	-	-	-	+	+	+	-	+	-	+	+	+	+
		LF82_2958	yedR	Inner membrane protein yedR	+	+	+	+	+	+	+	+	+	+	+	+	+	+	+	+	+	+	-	+	+	+
		LF82_p292		Outer membrane protein N	+	-	+	-	+	-	-	-	+	-	-	-	-	-	-	-	-	-	-	-	-	-
		LF82_p293		hypothetical protein	+	+	+	+	+	-	+	+	+	-	-	-	-	-	+	-	-	-	-	-	-	-
PAI II		LF82_p294	int	Prophage P4 integrase	+	+	+	+	-	+	+	+	+	-	-	-	-	-	+	-	-	-	-	-	-	-
		LF82_p295	ybtS	anthranilate synthase	+	+	+	+	-	+	+	+	+	-	-	-	-	-	+	-	-	-	-	-	-	-
		LF82_p296	ybtX	hypothetical protein ybtX	+	+	+	+	-	+	+	+	+	-	-	-	-	-	+	-	-	-	-	-	-	-
		LF82_p297	ybtQ	ABC transporter protein	+	+	+	+	-	+	+	+	+	-	-	-	-	-	+	-	-	-	-	-	-	-
		LF82_p298	ybtP	inner membrane ABC-transporter	+	+	+	+	-	+	+	+	+	-	-	-	-	-	+	-	-	-	-	-	-	-
		LF82_p299	ybtA	Arac type regulator	+	+	+	+	-	+	+	+	+	-	-	-	-	-	+	-	-	-	-	-	-	-
		LF82_p300	irp1	peptide synthetase-like protein	+	+	+	+	-	+	+	+	+	-	-	-	-	-	+	-	-	-	-	-	-	-
		LF82_p301	irp2	HMWP1 nonribosomal peptide/polyketide synthase (EC231-)	+	+	+	+	-	+	+	+	+	-	-	-	-	-	+	-	-	-	-	-	-	-
		LF82_p302	ybtU	hypothetical protein	+	+	+	+	-	+	+	+	+	-	-	-	-	-	+	-	-	-	-	-	-	-
		LF82_p303	ybtT	YbtT protein (EC 312-)	+	+	+	+	-	+	+	+	+	-	-	-	-	-	+	-	-	-	-	-	-	-
		LF82_p304	ybtE	Yersiniabactin siderophore biosynthetic protein (EC 632-)	+	+	+	+	-	+	+	+	+	-	-	-	-	-	+	-	-	-	-	-	-	-
		LF82_p305	fyuA	pesticin receptor/yersiniabactin receptor	+	+	+	+	-	+	+	+	+	-	-	-	-	-	+	-	-	-	-	-	-	-
		LF82_p306		hypothetical protein	+	+	+	+	-	+	+	+	+	-	-	-	-	-	+	-	-	-	-	-	-	-
		LF82_p307		putative autotransporter	+	+	+	+	-	-	+	-	+	-	-	-	-	-	+	-	-	-	-	-	-	-
		LF82_p308		putative invasin/putative autotransporter	+	+	+	+	-	-	+	-	+	-	-	-	-	-	+	-	-	-	-	-	-	-
Specific region 3		LF82_p310		Transposase (hypothetical protein)	-	+	+	+	+	+	+	+	-	-	-	-	-	-	-	-	-	-	-	-	-	-
	AIEC	LF82_p311		hypothetical protein	-	-	-	-	-	-	-	-	-	-	-	-	-	-	-	-	-	-	-	-	-	-
	AIEC	LF82_p312		growth inhibitor,PemK-like, autoregulated	-	-	-	-	-	-	-	-	-	-	-	-	-	-	-	-	-	-	-	-	-	-
	AIEC	LF82_p313		hypothetical protein	-	-	-	-	-	-	-	-	-	-	-	-	-	-	-	-	-	-	-	-	-	-
	AIEC	ESCLF2002		DNA-binding protein Ner	-	-	-	-	-	-	-	-	-	-	-	-	-	-	-	-	-	-	-	-	-	-
	AIEC	LF82_p314		hypothetical protein	-	-	-	-	-	-	-	-	-	-	-	-	-	-	-	-	-	-	-	-	-	-
		LF82_3298	yhhI	H repeat-associated protein yhhI	-	-	-	-	-	-	-	+	-	-	+	+	+	+	+	+	+	+	+	+	+	+
	AIEC	LF82_p315		hypothetical protein	-	-	-	-	-	-	-	-	-	-	-	-	-	-	-	-	-	-	-	-	-	-
	AIEC	LF82_p316		hypothetical protein	-	-	-	-	-	-	-	-	-	-	-	-	-	-	-	-	-	-	-	-	-	-
	AIEC	LF82_p317		hypothetical protein	-	-	-	-	-	-	-	-	-	-	-	-	-	-	-	-	-	-	-	-	-	-
	AIEC	LF82_p318		hypothetical protein	-	-	-	-	-	-	-	-	-	-	-	-	-	-	-	-	-	-	-	-	-	-
	AIEC	LF82_p319		sugar phosphate aminotransferase	-	-	-	-	-	-	-	-	-	-	-	-	-	-	-	-	-	-	-	-	-	-
		LF82_p320		3-oxoacyl-[acyl-carrier-protein] reductase	-	-	-	-	-	-	-	-	-	-	-	-	-	-	-	-	-	+	-	-	-	-
		LF82_p321		ribulose-phosphate 3-epimerase (EC 5131)	-	-	-	-	-	-	-	-	-	-	-	-	-	-	-	-	-	+	-	-	-	-
		LF82_p322		PTS system galactitol-specific enzyme IIC component	-	-	-	-	-	-	-	-	-	-	-	-	-	-	-	-	-	+	-	-	-	-
		ESCLF2012		Phosphotransferase system lactose	-	-	-	-	-	-	-	-	-	-	-	-	-	-	-	-	-	+	-	-	-	-
		LF82_p323		PTS system, galactitol-specific IIA component	-	-	-	-	-	-	-	-	-	-	-	-	-	-	-	-	-	+	-	-	-	-
		LF82_p324		DEOR-type transcriptional regulator	-	-	-	-	-	-	-	-	-	-	-	-	-	-	-	-	-	+	-	-	-	-
		ESCLF2015		Sugar-phosphate isomerase, RpiB/LacA/LacB family	-	-	-	-	-	-	-	-	-	-	-	-	-	-	-	-	-	+	-	-	-	-
		LF82_p325		PTS system, galactitol-specific IIC component	-	-	-	-	-	-	-	-	-	-	-	-	-	-	-	-	-	+	-	-	-	-
		ESCLF2017		putative PTS system	-	-	-	-	-	-	-	-	-	-	-	-	-	-	-	-	-	+	-	-	-	-
		LF82_p326		Galactitol-specific enzyme IIA of phosphotransferase system	-	-	-	-	-	-	-	-	-	-	-	-	-	-	-	-	-	+	-	-	-	-
		LF82_p327		transcriptional regulator	-	-	-	-	-	-	-	-	-	-	-	-	-	-	-	-	-	+	-	-	-	-
pdu operon		LF82_p328		hypothetical protein	-	-	-	-	+	-	-	+	-	-	-	-	-	+	-	-	-	-	-	-	-	-
		LF82_p329		Pdu/cob regulatory protein	-	-	-	-	+	-	-	+	-	-	-	-	-	+	-	-	-	-	-	-	-	-
		LF82_p330		Propanediol diffusion facilitator	-	-	-	-	+	-	-	+	-	-	-	-	-	+	-	-	-	-	-	-	-	-
		ESCLF2029		putative propanediol utilization protein	-	-	-	-	+	-	-	+	-	-	-	-	-	+	-	-	-	-	-	-	-	-
		LF82_p331		propanediol utilization protein:polyhedral bodies	-	-	-	-	+	-	-	+	-	-	-	-	-	+	-	-	-	-	-	-	-	-
		LF82_p332		propanediol utilization protein: glycerol dehydratase large subunit	-	-	-	-	+	-	-	+	-	-	-	-	-	+	-	-	-	-	-	-	-	-
		LF82_p333		propanediol utilization protein: diol dehydratase medium subunit	-	-	-	-	+	-	-	+	-	-	-	-	-	+	-	-	-	-	-	-	-	-
		LF82_p334		propanediol utilization protein: diol dehydratase small subunit	-	-	-	-	+	-	-	+	-	-	-	-	-	+	-	-	-	-	-	-	-	-
		LF82_p335		propanediol utilization protein: diol dehydratase reactivation	-	-	-	-	+	-	-	+	-	-	-	-	-	+	-	-	-	-	-	-	-	-
		LF82_p336		propanediol utilization protein: diol dehydratase reactivation	-	-	-	-	+	-	-	+	-	-	-	-	-	+	-	-	-	-	-	-	-	-
		LF82_p337		propanediol utilization protein: polyhedral bodies	-	-	-	-	+	-	-	+	-	-	-	-	-	+	-	-	-	-	-	-	-	-
		LF82_p338		propanediol utilization protein: polyhedral bodies	-	-	-	-	+	-	-	+	-	-	-	-	-	+	-	-	-	-	-	-	-	-
		LF82_p339		propanediol utilization protein	-	-	-	-	+	-	-	+	-	-	-	-	-	+	-	-	-	-	-	-	-	-
		LF82_p340		propanediol utilization protein	-	-	-	-	+	-	-	+	-	-	-	-	-	+	-	-	-	-	-	-	-	-
		LF82_p341		propanediol utilization protein: polyhedral bodies	-	-	-	-	+	-	-	+	-	-	-	-	-	+	-	-	-	-	-	-	-	-
		LF82_p342		propanediol utilization protein: B12 related	-	-	-	-	+	-	-	+	-	-	-	-	-	+	-	-	-	-	-	-	-	-
		LF82_p343		CoA-dependent proprionaldehyde dehydrogenase	-	-	-	-	+	-	-	+	-	-	-	-	-	+	-	-	-	-	-	-	-	-
		LF82_p344		propanediol utilization protein: propanol dehydrogenase	-	-	-	-	+	-	-	+	-	-	-	-	-	+	-	-	-	-	-	-	-	-
		LF82_p345		Propanediol utilization protein	-	-	-	-	+	-	-	+	-	-	-	-	-	+	-	-	-	-	-	-	-	-
		LF82_p346		propanediol utilization protein: polyhedral bodies	-	-	-	-	+	-	-	+	-	-	-	-	-	+	-	-	-	-	-	-	-	-
		LF82_p347		propanediol utilization protein: polyhedral bodies	-	-	-	-	+	-	-	+	-	-	-	-	-	+	-	-	-	-	-	-	-	-
		LF82_p348		propanediol utilization protein	-	-	-	-	+	-	-	+	-	-	-	-	-	+	-	-	-	-	-	-	-	-
		LF82_3607	yoeB	Toxin yoeB	+	+	+	+	+	-	+	-	-	-	-	-	-	+	+	+	+	-	+	+	+	+
		LF82_2972	yefM	Antitoxin yefM	+	+	+	+	+	-	+	-	-	-	-	-	-	+	+	+	+	-	+	+	+	+
		LF82_0316	cld	chain length determinant protein	+	+	+	+	+	+	+	+	+	+	+	+	+	+	+	+	+	+	-	+	+	+
specific region 2	AIEC	LF82_p349		hypothetical protein	-	-	-	-	-	-	-	-	-	-	-	-	-	-	-	-	-	-	-	-	-	-
	AIEC	LF82_p350		hypothetical protein	-	-	-	-	-	-	-	-	-	-	-	-	-	-	-	-	-	-	-	-	-	-
	AIEC	LF82_p351		hypothetical protein	-	-	-	-	-	-	-	-	-	-	-	-	-	-	-	-	-	-	-	-	-	-
	AIEC	LF82_p352		hypothetical protein	-	-	-	-	-	-	-	-	-	-	-	-	-	-	-	-	-	-	-	-	-	-
	AIEC	LF82_p353		glycosyl transferase in colanic acid biosynthesis	-	-	-	-	-	-	-	-	-	-	-	-	-	-	-	-	-	-	-	-	-	-
	AIEC	LF82_p354		hypothetical protein	-	-	-	-	-	-	-	-	-	-	-	-	-	-	-	-	-	-	-	-	-	-
	AIEC	LF82_p355		hypothetical protein	-	-	-	-	-	-	-	-	-	-	-	-	-	-	-	-	-	-	-	-	-	-
	AIEC	LF82_p356		export protein	-	-	-	-	-	-	-	-	-	-	-	-	-	-	-	-	-	-	-	-	-	-
		LF82_2430	wcaM	Colanic acid biosynthesis protein wcaM	+	+	+	+	+	+	+	+	+	+	+	+	+	+	+	+	+	+	-	+	+	+
		LF82_2429	wcal	colanic acid biosynthesis glycosyltransferase	+	+	+	+	+	+	+	+	+	+	+	+	+	+	+	+	+	+	-	+	+	+
		LF82_2428	wcaK	Colanic acid biosynthesis protein wcaK	+	+	+	+	+	+	+	+	+	+	+	+	+	+	+	+	+	+	-	+	+	+
		LF82_2436	wzxC	Lipopolysaccharide biosynthesis protein wzxC	+	+	+	+	+	+	+	+	+	+	+	+	+	+	+	+	+	+	-	+	+	+
		LF82_2427	wcaJ	colanic biosynthesis UDP-glucose lipid carrier	+	+	+	+	+	+	+	+	+	+	+	+	+	+	+	+	+	+	-	+	+	+
		LF82_0346	cpsG	Phosphomannomutase	+	+	+	+	+	+	+	+	+	+	+	+	+	+	+	+	+	+	-	+	+	+
		LF82_0345	cpsB	Mannose-1-phosphate guanylyltransferase [GDP]	+	+	+	+	+	+	+	+	+	+	+	+	+	+	+	+	+	+	-	+	+	+
		LF82_2426	wcaI	colanic acid biosynthesis glycosyl transferase	+	+	+	+	+	+	+	+	+	+	+	+	+	+	+	+	+	+	-	+	+	+
		LF82_0903	gmm	GDP-mannose mannosyl hydrolase	+	+	+	+	+	+	+	+	+	+	+	+	+	+	+	+	+	+	-	+	+	+
		LF82_0626	fcl	GDP-L-fucose synthetase	+	+	+	+	+	+	+	+	+	+	+	+	+	+	+	+	+	+	-	+	+	+
		LF82_0900	gmd	GDP-mannose 4,6-dehydratase	+	+	+	+	+	+	+	+	+	+	+	+	+	+	+	+	+	+	-	+	+	+
		LF82_2425	wcaF	colanic acid biosynthesis acetyltransferase	+	+	+	+	+	+	+	+	+	+	+	+	+	+	+	+	+	+	-	+	+	+
		LF82_2424	wcae	colanic acid biosynthesis glycosyl transferase	+	+	+	+	+	+	+	+	+	+	+	+	+	+	+	+	+	+	-	+	+	+
		LF82_2423	wcad	colanic acid polymerase	+	+	+	+	+	+	+	+	+	+	+	+	+	+	+	+	+	+	-	+	+	+
		LF82_2422	wcac	colanic acid biosynthesis glycosyl transferase	+	+	+	+	+	+	+	+	+	+	+	+	+	+	+	+	+	+	-	+	+	+
		LF82_2421	wcaB	colanic acid biosynthesis acetyltransferase	+	+	+	+	+	+	+	+	+	+	+	+	+	+	+	+	+	+	-	+	+	+
		LF82_2420	wcaA	colanic acid biosynthesis glycosyl transferase	+	+	+	+	+	+	+	+	+	+	+	+	+	+	+	+	+	+	-	+	+	+
		LF82_2435	wzc	Tyrosine-protein kinase wzc	+	+	+	+	+	+	+	+	+	+	+	+	+	+	+	+	+	+	-	+	+	+
		LF82_2434	wzb	Low molecular weight protein-tyrosine-phosphatase wzb	+	+	+	+	+	+	+	+	+	+	+	+	+	+	+	+	+	+	-	+	+	+
		LF82_2433	wza	polysaccharide export protein wza	+	+	+	+	+	+	+	+	+	+	+	+	+	+	+	+	+	+	-	+	+	+
		LF82_p357		hypothetical protein	+	+	+	+	-	+	+	-	-	-	-	-	-	-	-	-	-	-	-	-	-	-
		LF82_p358		hypothetical protein	+	+	+	+	-	+	+	-	-	-	-	-	-	-	-	-	-	-	-	-	-	-
		LF82_p359		hypothetical protein	+	+	+	+	-	+	+	-	-	-	-	-	-	-	-	-	-	-	-	-	-	-
		LF82_p360		hypothetical protein	+	+	+	+	-	+	+	-	-	-	-	-	-	-	-	-	-	-	-	-	-	-
		LF82_0812	gatR	Galactitol utilization operon repressor	+	+	+	+	+	-	+	+	+	+	+	+	+	+	+	+	+	+	+	+	+	+
		LF82_0811	gatD	Galactitol-1-phosphate 5-dehydrogenase	+	+	+	+	+	-	+	+	+	+	+	+	+	+	+	+	+	+	+	+	+	+
		LF82_0810	gatC	Galactitol permease IIC component	+	+	+	+	+	-	+	+	+	+	+	+	+	+	+	+	+	+	+	+	+	+
		LF82_0809	gatB	Galactitol-specific phosphotransferase enzyme IIB component	+	+	+	+	+	-	+	+	+	+	+	+	+	+	+	+	+	+	+	+	+	+
		LF82_0808	gatA	Galactitol-specific phosphotransferase enzyme IIA	+	+	+	+	+	-	+	+	+	+	+	+	+	+	+	+	+	+	+	+	+	+
		LF82_0814	gatZ	tagatose 6-phosphate kinase gatZ	+	+	+	+	+	-	+	+	+	+	+	+	+	+	+	+	+	+	+	+	+	+
		LF82_0813	gatY	Tagatose-1,6-bisphosphate aldolase gatY	+	+	+	+	+	-	+	+	+	+	+	+	+	+	+	+	+	+	+	+	+	+
		LF82_0624	fbaB	Fructose-bisphosphate aldolase class 1	+	+	+	+	+	-	+	+	+	+	+	+	+	+	+	+	+	+	+	+	+	+
		LF82_2983	yegT	nucleoside transporter yegT	+	+	+	+	+	-	+	+	+	+	+	+	+	+	+	+	+	+	+	+	+	+
		LF82_2988	yehA	Uncharacterized protein yehA	+	+	+	+	+	+	+	+	+	+	-	-	-	+	+	+	+	+	+	+	+	+
		LF82_2992	yehE	hypothetical protein yehE	+	+	+	+	+	+	+	+	+	+	-	-	-	+	+	+	+	+	+	+	+	+
		LF82_2993			+	+	+	+	+	+	+	+	+	+	+	+	+	+	-	+	+	+	+	+	+	+
		LF82_2994	yehI	Uncharacterized protein yehI	+	+	+	+	+	+	+	+	+	+	+	+	+	+	-	+	+	+	+	+	+	+
		LF82_2995	yehK	Uncharacterized protein yehK	+	+	+	+	+	+	+	+	+	+	+	+	+	+	-	+	+	+	+	+	+	+
		LF82_2996	yehL	Uncharacterized protein yehL	+	+	+	+	+	+	+	+	+	+	+	+	+	+	-	+	+	+	+	+	+	+
		LF82_2997	yehM	Uncharacterized protein yehM	+	+	+	+	+	+	+	+	+	+	+	+	+	+	-	+	+	+	+	+	+	+
		LF82_2998	yehP	Uncharacterized protein yehP	+	+	+	+	+	+	+	+	+	+	+	+	+	+	-	+	+	+	+	+	+	+
		LF82_2999	yehQ	Uncharacterized protein yehQ	+	+	+	+	+	+	+	+	+	+	+	+	+	+	-	+	+	+	+	+	+	+
		LF82_3000	yehR	Uncharacterized lipoprotein yehR	+	+	+	+	+	+	+	+	+	+	+	+	+	+	-	+	+	+	+	+	+	+
		LF82_p362		hypothetical protein	+	-	+	-	+	-	-	-	-	-	-	-	-	-	-	-	-	-	-	-	-	-
		LF82_p364		hypothetical protein	-	+	+	+	+	+	+	+	+	+	+	+	+	+	+	+	+	+	+	+	+	+
		LF82_0190	atoS	Signal transduction histidine-protein kinase atoS	+	+	+	+	+	+	+	+	+	+	-	-	-	-	-	-	-	+	+	+	+	+
		LF82_0187	atoC	acetoacetate metabolism regulatory protein atoC	+	+	+	+	+	+	+	+	+	+	-	-	-	-	-	-	-	+	+	+	+	+
		LF82_0188	atoD	acetate CoA-transferase subunit alpha	+	+	+	+	+	+	+	+	+	+	-	-	-	-	-	-	-	+	+	+	+	+
		LF82_0185	atoA	acetate CoA-transferase subunit beta	+	+	+	+	+	+	+	+	+	+	-	-	-	-	-	-	-	+	+	+	+	+
		LF82_0189	atoE	Short-chain fatty acids transporter	+	+	+	+	+	+	+	+	+	+	-	-	-	-	-	-	-	+	+	+	+	+
		LF82_0186	atoB	acetyl-CoA acetyltransferase	+	+	+	+	+	+	+	+	+	+	-	-	-	-	-	-	-	+	+	+	+	+
		LF82_3034	yfad	Uncharacterized protein yfad	+	+	+	+	+	+	-	+	+	+	+	+	+	-	-	-	+	+	+	+	+	+
		LF82_3041	yfaU	Uncharacterized protein yfaU	+	+	+	+	+	+	-	+	+	+	+	+	+	-	-	-	+	+	+	+	+	+
		LF82_3042	yfaV	Inner membrane transport protein yfaV	+	+	+	+	+	+	-	+	+	+	+	+	+	-	-	-	+	+	+	+	+	+
		LF82_3043	yfaW	Uncharacterized protein yfaW	+	+	+	+	+	+	-	-	+	+	+	+	+	-	-	-	+	+	+	+	+	+
		LF82_3044	yfaX	Uncharacterized HTH-type transcriptional regulator	+	+	+	+	+	+	-	-	+	+	+	+	+	-	-	-	+	+	+	+	+	+
		LF82_3046	yfaZ	Uncharacterized protein yfaZ	+	+	+	+	+	+	-	-	+	+	+	+	+	-	-	-	+	+	+	+	+	+
		LF82_3050	yfbL	Uncharacterized protein yfbL	+	+	+	+	+	+	+	+	+	+	-	-	-	-	-	-	-	-	+	+	+	+
		LF82_3066			+	+	-	+	+	+	+	+	+	+	+	+	+	+	+	+	-	+	+	+	+	+
		LF82_0717	flk	Protein div	+	+	+	+	+	+	+	+	+	+	+	+	+	-	+	+	+	+	+	+	+	+
		LF82_p366			+	-	+	-	-	-	-	-	-	-	-	-	-	-	-	-	-	-	-	-	-	-
		LF82_p367			+	+	+	+	-	+	+	-	+	-	-	-	-	-	-	-	-	-	-	-	-	-
		LF82_p368			+	+	+	+	-	+	+	-	+	-	-	-	-	-	-	-	-	-	-	-	-	-
		LF82_p369			+	+	+	+	-	+	+	-	+	-	-	-	-	-	-	-	-	-	-	-	-	-
		LF82_p370			+	+	+	+	-	+	+	-	+	+	-	-	-	-	-	-	-	-	-	-	-	-
		LF82_p371		outer membrane usher YfcU	+	+	+	+	-	+	+	-	+	+	-	-	-	-	-	-	-	-	-	-	-	-
		LF82_p372			+	+	+	+	-	+	+	-	+	+	-	-	-	-	-	-	-	-	-	-	-	-
		LF82_0526	dsdC	HTH-type transcriptional regulator dsdC	+	+	+	+	-	+	+	-	+	+	-	-	-	-	-	-	-	+	+	+	+	+
		LF82_0527	dsdX	DsdX permease	+	+	+	+	-	+	+	-	+	+	-	-	-	-	-	-	-	+	+	+	+	+
		LF82_2442	xapR	HTH-type transcriptional regulator xapR	+	+	+	+	+	+	+	-	+	+	-	-	-	-	+	-	+	-	-	+	+	+
		LF82_2441	xapB	Xanthosine permease	+	+	+	+	+	+	+	-	+	+	-	-	-	-	+	-	+	-	-	+	+	+
		LF82_2440	xapA	Xanthosine phosphorylase	+	+	+	+	+	+	+	-	+	+	-	-	-	-	+	-	+	-	-	+	+	+
		LF82_3083	yfen	Uncharacterized protein yfen	+	+	+	+	+	+	+	-	+	+	-	-	-	-	+	-	+	-	-	+	+	+
		LF82_3085	yfeR	Uncharacterized HTH-type transcriptional regulator	+	+	+	+	+	+	+	+	-	+	+	+	+	+	+	+	+	+	+	+	+	+
		LF82_p374		RatA-like protein	+	+	+	+	-	+	+	+	+	+	-	-	-	-	-	-	-	-	-	-	-	-
		LF82_p375		SinI-like protein	+	+	+	+	-	+	+	+	+	+	-	-	-	-	-	-	-	-	-	-	-	-
		LF82_p376		SinH-like protein	+	+	+	+	-	+	+	+	+	+	-	-	-	-	-	-	-	-	-	-	-	-
		LF82_p377		hypothetical protein yfgJ	+	+	+	+	-	+	+	+	+	+	-	-	-	-	-	-	-	-	-	-	-	-
		LF82_p378		hypothetical protein	+	+	-	-	-	-	-	-	-	-	-	-	-	-	-	-	-	-	-	-	-	-
		LF82_p380		transposase InsK for insertion sequence element IS150	+	+	+	+	+	+	+	+	+	-	-	-	-	-	-	-	-	-	-	-	-	-
Prophage 4		ESCLF2620		hypothetical protein	-	-	-	-	-	+	+	-	-	-	-	-	-	-	-	-	-	-	-	-	-	-
		LF82_p381		regulator of late gene expression	-	-	+	-	+	+	+	-	+	-	-	-	-	-	-	-	-	+	+	-	-	-
		LF82_p382		tail fiber protein of prophage	-	-	+	-	+	+	+	-	+	-	-	-	-	-	-	-	-	+	+	-	-	-
		LF82_p383		hypothetical protein	-	-	+	-	+	+	+	-	+	-	-	-	-	-	-	-	-	+	+	-	-	-
		ESCLF2624		phage tail protein	-	-	+	-	+	+	+	-	+	-	-	-	-	-	-	-	-	+	+	-	-	-
		LF82_p384		phage tail protein	-	-	+	-	+	+	+	-	+	-	-	-	-	-	-	-	-	+	+	-	-	-
		LF82_p385		tail fiber component ofprophage	-	-	+	-	+	+	+	-	+	-	-	-	-	-	-	-	-	+	+	-	-	-
		LF82_p386		major tail sheath protein	-	-	+	-	+	+	+	-	+	-	-	-	-	-	-	-	-	+	+	-	-	-
		LF82_p387		DNA-invertase	-	-	-	-	-	+	-	-	+	-	+	+	+	-	-	-	-	+	-	-	+	+
	AIEC	ESCLF2629		hypothetical protein	-	-	-	-	-	-	-	-	-	-	-	-	-	-	-	-	-	-	-	-	-	-
	AIEC	ESCLF2630		hypothetical protein	-	-	-	-	-	-	-	-	-	-	-	-	-	-	-	-	-	-	-	-	-	-
		LF82_p388		hypothetical protein	-	-	-	-	+	+	-	-	-	-	-	-	-	-	-	-	-	+	-	-	-	-
		LF82_p389		variable tail fibre protein	-	-	+	-	+	+	+	-	+	-	-	-	-	-	-	-	-	+	-	-	-	-
		LF82_p390		phage tail protein	-	-	+	-	+	+	+	-	+	-	-	-	-	-	-	-	-	+	+	-	-	-
		LF82_p391		Phage baseplate assembly protein	-	-	+	-	+	+	+	-	+	-	-	-	-	-	-	-	-	+	+	-	-	-
		LF82_p392		Phage baseplate assembly protein	-	-	+	-	+	+	+	-	+	-	-	-	-	-	-	-	-	+	+	-	-	-
		LF82_p393		Phage baseplate assembly protein	-	-	+	-	+	+	+	-	+	-	-	-	-	-	-	-	-	+	+	-	-	-
	AIEC	ESCLF2637		hypothetical protein	-	-	-	-	-	-	-	-	-	-	-	-	-	-	-	-	-	-	-	-	-	-
		LF82_p394		phage tail protein	-	-	+	-	+	+	+	-	+	-	-	-	-	-	-	-	-	+	+	-	-	-
		LF82_p395		phage tail protein	-	-	+	-	+	+	+	-	+	-	-	-	-	-	-	-	-	+	+	-	-	-
		LF82_p396		Regulatory protein	-	-	+	-	+	+	+	-	+	-	-	-	-	-	-	-	-	+	+	-	-	-
		LF82_p397		Fels-2 prophage: prophage lysozyme	-	-	+	-	+	+	+	-	+	-	-	-	-	-	-	-	-	+	+	-	-	-
		LF82_p398		Possible secretory protein	-	-	+	-	+	+	+	-	+	-	-	-	-	-	-	-	-	+	+	-	-	-
		LF82_p399		phage tail protein	-	-	+	-	+	+	+	-	+	-	-	-	-	-	-	-	-	+	+	-	-	-
		LF82_p400		capsid completion protein	-	-	+	-	+	+	+	-	+	-	-	-	-	-	-	-	-	+	+	-	-	-
		LF82_p401		Terminase, endonuclease subunit	-	-	+	-	+	+	+	-	+	-	-	-	-	-	-	-	-	+	+	-	-	-
		LF82_p402		Major capsid protein	-	-	+	-	+	+	+	-	+	-	-	-	-	-	-	-	-	+	+	-	-	-
		LF82_p403		capsid scaffolding protein	-	-	+	-	+	+	+	-	+	-	-	-	-	-	-	-	-	+	+	-	-	-
		LF82_p404		Terminase, ATPase subunit	-	-	+	-	+	+	+	-	+	-	-	-	-	-	-	-	-	+	+	-	-	-
		LF82_p405		capsid portal protein	-	-	+	-	+	+	+	-	+	-	-	-	-	-	-	-	-	+	+	-	-	-
	AIEC	ESCLF2651		hypothetical protein	-	-	-	-	-	-	-	-	-	-	-	-	-	-	-	-	-	-	-	-	-	-
	AIEC	ESCLF2652		hypothetical protein	-	-	-	-	-	-	-	-	-	-	-	-	-	-	-	-	-	-	-	-	-	-
	AIEC	ESCLF2653		hypothetical protein	-	-	-	-	-	-	-	-	-	-	-	-	-	-	-	-	-	-	-	-	-	-
		LF82_p406		hypothetical protein	-	-	+	-	+	+	+	-	-	-	-	-	-	-	-	-	-	+	+	-	-	-
		ESCLF2655		hypothetical protein	-	-	+	-	+	+	+	-	-	-	-	-	-	-	-	-	-	+	+	-	-	-
		LF82_p407		replication protein for prophage	-	-	+	-	+	+	+	-	-	-	-	-	-	-	-	-	-	+	+	-	-	-
		LF82_p408		DNA adenine methylase (EC 21172)	-	-	+	-	+	+	+	-	-	-	-	-	-	-	-	-	-	+	+	-	-	-
		LF82_p409		hypothetical protein ybiI	-	-	+	-	+	+	+	-	-	-	-	-	-	-	-	-	-	+	+	-	-	-
		LF82_p410		hypothetical protein	-	-	+	-	+	+	+	-	-	-	-	-	-	-	-	-	-	+	+	-	-	-
		LF82_p411		hypothetical protein	-	-	+	-	+	+	+	-	-	-	-	-	-	-	-	-	-	+	+	-	-	-
		LF82_p412		hypothetical protein	-	-	+	-	+	+	+	-	-	-	-	-	-	-	-	-	-	+	+	-	-	-
		ESCLF2663		putative phage regulatory protein	-	-	-	-	-	+	+	-	-	-	-	-	-	-	-	-	-	-	-	-	-	-
		LF82_p413		Phage repressor protein cI	-	-	-	-	-	+	+	-	-	-	-	-	-	-	-	-	-	-	-	-	-	-
		LF82_p414		Phage integrase	-	-	-	-	-	+	+	-	-	-	-	-	-	-	-	-	-	-	-	-	-	-
	AIEC	LF82_p415		hypothetical protein	-	-	-	-	-	-	-	-	-	-	-	-	-	-	-	-	-	-	-	-	-	-
		LF82_p416		hypothetical protein	+	+	+	+	+	+	+	+	+	+	+	+	+	-	-	-	-	-	-	-	-	-
		LF82_p417		hypothetical protein	+	+	+	+	+	+	+	+	+	+	+	+	+	-	-	-	-	-	-	-	-	-
		LF82_2170	srlA	glucitol/sorbitol permease IIC component	+	+	+	+	-	+	+	+	+	+	+	+	+	+	+	+	+	+	+	+	+	+
		LF82_2173	srlE	glucitol/sorbitol-specific phosphotransferase enzyme	+	+	+	+	-	+	+	+	+	+	+	+	+	+	+	+	+	+	+	+	+	+
		LF82_2171	srlB	glucitol/sorbitol-specific phosphotransferase enzyme	+	+	+	+	-	+	+	+	+	+	+	+	+	+	+	+	+	+	+	+	+	+
		LF82_2172	srlD	Sorbitol-6-phosphate 2-dehydrogenase	+	+	+	+	-	+	+	+	+	+	+	+	+	+	+	+	+	+	+	+	+	+
		LF82_0960	gutM	glucitol operon activator protein	+	+	+	+	-	+	+	+	+	+	+	+	+	+	+	+	+	+	+	+	+	+
		LF82_2174	srlR	glucitol operon repressor	+	+	+	+	-	+	+	+	+	+	+	+	+	+	+	+	+	+	+	+	+	+
		LF82_0160	ascG	HTH-type transcriptional regulator ascG	+	+	-	+	-	-	+	+	+	+	+	+	+	+	+	+	+	+	+	+	+	+
		LF82_0159	ascF	PTS system arbutin-, cellobiose-, and salicin-specific	+	+	-	+	-	-	+	+	+	+	+	+	+	+	+	+	+	+	+	+	+	+
		LF82_0158	ascB	6-phospho-beta-glucosidase ascB	+	+	-	+	-	-	+	+	+	+	+	+	+	+	+	+	+	+	+	+	+	+
		LF82_p418		hypothetical protein	-	-	+	-	-	+	-	-	-	-	-	-	-	+	+	+	+	-	-	-	-	-
		LF82_p419		Potential molybdenum-pterin-binding-protein	+	+	+	+	+	+	+	+	+	+	-	-	-	-	-	-	-	-	-	-	-	-
		LF82_1702	pphB	Serine/threonine-protein phosphatase 2	+	-	+	+	+	+	+	+	+	+	+	+	+	+	+	+	+	-	+	+	+	+
		LF82_3138	ygbi	Uncharacterized HTH-type transcriptional regulator	+	+	+	+	+	+	+	-	-	-	-	-	-	+	+	+	+	+	+	+	+	+
		LF82_3139	ygbJ	Uncharacterized oxidoreductase ygbJ	+	+	+	+	+	+	+	-	-	-	-	-	-	+	+	+	+	+	+	+	+	+
		LF82_3140	ygbK	Uncharacterized protein ygbK	+	+	+	+	+	+	+	-	-	-	-	-	-	+	+	+	+	+	+	+	+	+
		LF82_3141	ygbL	aldolase class 2 protein ygbL	+	+	+	+	+	+	+	-	-	-	-	-	-	+	+	+	+	+	+	+	+	+
		LF82_3142	ygbM	Protein ygbM	+	+	+	+	+	+	+	-	-	-	-	-	-	+	+	+	+	+	+	+	+	+
		LF82_3143	ygbN	Inner membrane permease ygbN	+	+	+	+	+	+	+	-	-	-	-	-	-	+	+	+	+	+	+	+	+	+
		LF82_p420		hypothetical protein	+	+	+	+	-	+	+	-	-	-	-	-	-	-	-	-	-	-	-	-	-	-
		LF82_p421		hypothetical protein	+	+	+	+	-	+	+	-	-	-	-	-	-	-	-	-	-	-	-	-	-	-
		LF82_p422		hypothetical protein	+	+	+	+	-	+	+	+	-	+	+	+	+	-	-	+	-	-	-	-	-	-
		LF82_p423		hypothetical protein	+	+	+	+	-	+	+	+	-	+	+	+	+	-	-	+	-	-	-	-	-	-
		LF82_p424		hypothetical protein	+	+	+	+	-	+	+	+	-	+	+	+	+	-	-	-	-	-	-	-	-	-
		LF82_p425		hypothetical protein ygcG	+	-	+	-	-	+	-	-	-	+	-	-	-	-	-	-	-	-	-	-	-	-
		LF82_0304	chpA	PemK-like protein 1	+	+	-	+	+	+	+	-	+	+	+	+	+	+	+	+	+	+	+	+	+	+
		LF82_0305	chpR	PemI-like protein 1	+	+	-	+	+	+	+	-	+	+	+	+	+	+	+	+	+	+	+	+	+	+
PAI III		LF82_p426	tssB	hypothetical protein	+	+	+	+	-	-	+	-	-	-	-	-	-	+	-	-	-	-	-	-	-	-
		LF82_p427	tssC	hypothetical protein	+	+	+	+	-	-	+	-	-	-	-	-	-	+	-	-	-	-	-	-	-	-
		LF82_p428	tssK	hypothetical protein	+	+	+	+	-	-	+	-	-	-	-	-	-	+	-	-	-	-	-	-	-	-
		LF82_p429	tssL	hypothetical protein	+	+	+	+	-	-	+	-	-	-	-	-	-	+	-	-	-	-	-	-	-	-
		LF82_p430	ompA-like	hypothetical protein	+	+	+	+	-	-	+	-	-	-	-	-	-	+	-	-	-	-	-	-	-	-
		LF82_p431	tssD	Secreted protein Hcp	+	+	+	+	-	-	+	-	-	-	-	-	-	+	-	-	-	-	-	-	-	-
		LF82_p432	tssH	ClpB protein	+	+	+	+	-	-	+	-	-	-	-	-	-	+	-	-	-	-	-	-	-	-
		LF82_p433	tssI	hypothetical protein	+	+	+	+	-	-	+	-	-	-	-	-	-	+	-	-	-	-	-	-	-	-
		LF82_p434	LF82_p434	hypothetical protein	-	-	+	-	-	-	-	-	-	-	-	-	-	-	-	-	-	-	-	-	-	-
		LF82_p435	LF82_p435	hypothetical protein	-	-	+	-	-	-	-	-	-	-	-	-	-	-	-	-	-	-	-	-	-	-
		LF82_p436	LF82_p436	hypothetical protein	-	-	+	-	-	-	-	-	-	-	-	-	-	-	-	-	-	-	-	-	-	-
		LF82_p437	LF82_p437	hypothetical protein	-	-	+	-	-	-	-	-	-	-	-	-	-	-	-	-	-	-	-	-	-	-
		LF82_p438	tssM	hypothetical protein	+	+	+	+	-	-	+	-	-	-	-	-	-	-	-	-	-	-	-	-	-	-
		LF82_p439	tssA	hypothetical protein	+	+	+	+	-	-	+	-	-	-	-	-	-	-	-	-	-	-	-	-	-	-
	AIEC	LF82_p440	LF82_p440	hypothetical protein	-	-	-	-	-	-	-	-	-	-	-	-	-	-	-	-	-	-	-	-	-	-
		LF82_p441	LF82_p441	hypothetical protein	-	+	-	+	-	-	-	-	-	-	-	-	-	-	-	-	-	-	-	-	-	-
		LF82_p442	tssF	(Q66CA4) hypothetical protein	+	+	+	+	-	-	+	-	-	-	-	-	-	-	-	-	-	-	-	-	-	-
		LF82_p443	tssG	hypothetical protein	+	+	+	+	-	-	+	-	-	-	-	-	-	-	-	-	-	-	-	-	-	-
		LF82_p444	tssJ	hypothetical protein	+	+	+	+	-	-	+	-	-	-	-	-	-	+	-	-	-	-	-	-	-	-
		LF82_p445	tssE	hypothetical protein	+	+	+	+	-	-	+	-	-	-	-	-	-	+	-	-	-	-	-	-	-	-
		LF82_p446	tssA	hypothetical protein	+	+	+	+	-	-	+	-	-	-	-	-	-	+	-	-	-	-	-	-	-	-
		LF82_p447	2-Hacid_dh	2-hydroxy acid dehydrogenase (EC 11195)	+	+	+	+	-	-	+	-	-	-	-	-	-	+	-	-	-	-	-	-	-	-
		LF82_p448		Phosphosugar isomerase	+	+	+	+	+	+	+	-	-	+	-	-	-	-	-	-	-	-	-	-	-	-
		LF82_p449		Beta-cystathionase	+	+	+	+	+	+	+	-	-	+	-	-	-	-	-	-	-	-	-	-	-	-
		LF82_p450		PTS system, maltose and glucose-specific II ABC component	+	+	+	+	+	+	+	-	-	+	-	-	-	-	-	-	-	-	-	-	-	-
		LF82_p451		Antiterminator	+	+	+	+	+	+	+	-	-	+	-	-	-	-	-	-	-	-	-	-	-	-
		LF82_p454		hypothetical protein	+	+	+	+	+	+	+	+	+	+	+	+	+	+	+	+	+	-	-	-	-	-
		LF82_p455		hypothetical protein (transporter)	+	+	+	+	+	+	+	+	+	+	+	+	+	+	+	+	+	-	-	-	-	-
		LF82_p456		hypothetical protein (hypothetical lipoprotein)	+	+	+	+	+	+	+	+	+	+	+	+	+	+	+	+	+	-	-	-	-	-
		LF82_p457		ATP-binding protein of ABC transport system (ABC transporter ATP-binding subunit)	+	+	+	+	+	+	+	+	+	+	+	+	+	+	+	+	+	-	-	-	-	-
		LF82_p458		ATP-binding protein of ABC transportsyste m	+	+	+	+	+	+	+	+	+	+	+	+	+	+	+	+	+	-	-	-	-	-
		LF82_0328	cmby		+	+	+	+	+	+	+	+	+	+	+	+	+	+	+	+	+	+	-	+	+	+
		LF82_p459		SPFH domain containing serineprotease	+	+	+	+	+	+	+	+	+	+	-	-	-	-	-	-	-	-	-	-	-	-
		LF82_p460		hypothetical protein	+	+	+	+	+	+	+	+	+	+	+	+	+	+	+	+	+	-	-	-	-	-
PAI IV		LF82_p461	kpsF	hypothetical protein	+	+	+	+	-	+	+	+	-	+	-	-	-	-	-	-	-	-	-	-	-	-
		LF82_p462	kpsE	Polysialic acid capsule synthesis protein KpsE, Capsule polysaccharide export inner-membrane protein kpsE	+	+	+	+	-	+	+	+	+	+	-	-	-	-	-	-	-	-	-	-	-	-
		LF82_p463	kpsD	KpsD protein	+	+	+	+	-	+	+	+	+	+	-	-	-	-	-	-	-	-	-	-	-	-
		LF82_p464	kpsU	3-deoxy-manno- octulosonatecytidylyltransferase(EC 27738)	+	+	+	+	-	+	+	+	+	+	-	-	-	-	-	-	-	-	-	-	-	-
		LF82_p465	kpsC	KpsC protein	+	+	+	+	-	+	+	+	+	+	-	-	-	-	-	-	-	-	-	-	-	-
		LF82_p466	kpsS	KpsS protein	+	+	+	+	-	+	+	+	+	+	-	-	-	-	-	-	-	-	-	-	-	-
		LF82_p467	tnp	Transposase	-	-	+	-	-	-	-	-	-	+	-	-	-	-	-	-	-	-	-	-	-	-
	AIEC	LF82_p468		hypothetical protein	-	-	-	-	-	-	-	-	-	-	-	-	-	-	-	-	-	-	-	-	-	-
	AIEC	LF82_p469		hypothetical protein	-	-	-	-	-	-	-	-	-	-	-	-	-	-	-	-	-	-	-	-	-	-
	AIEC	LF82_p470		hypothetical protein	-	-	-	-	-	-	-	-	-	-	-	-	-	-	-	-	-	-	-	-	-	-
	AIEC	LF82_p471		hypothetical protein	-	-	-	-	-	-	-	-	-	-	-	-	-	-	-	-	-	-	-	-	-	-
		LF82_p472	nucleotide-transferase	glycerol-3-phosphate cytidyltransferase	-	-	+	-	-	+	-	-	-	-	-	-	-	-	-	-	-	-	-	-	-	-
		LF82_p473	kpsT	KpsT protein	-	-	+	-	-	+	-	-	-	-	-	-	-	-	-	-	-	-	-	-	-	-
		LF82_p474	kpsM	KpsM protein	+	+	+	+	-	+	+	+	+	+	-	-	-	-	-	-	-	-	-	-	-	-
		LF82_3199	yghD	general secretion pathway protein M-type yghD	+	+	+	+	+	+	+	+	+	+	-	-	-	+	+	+	+	-	+	+	+	+
		LF82_3200	yghE	general secretion pathway protein L-type yghE	+	+	+	+	+	+	+	+	+	+	-	-	-	+	+	+	+	-	+	+	+	+
		LF82_p475		hypothetical protein gspK	+	+	+	+	+	+	+	+	+	+	-	-	-	+	+	+	+	-	+	-	-	-
		LF82_p476		hypothetical type II secretion proteinGspJ	+	+	-	+	+	+	+	+	+	+	-	-	-	+	+	+	+	-	+	-	-	-
		LF82_p477		hypothetical type II secretion proteinGspI	+	+	-	+	+	+	+	+	+	+	-	-	-	+	+	+	+	-	+	-	-	-
		LF82_p478		hypothetical type II secretion proteinGspH	+	+	-	+	+	+	+	+	+	+	-	-	-	+	+	+	+	-	+	-	-	-
		LF82_p479		hypothetical type II secretion proteinGspG	+	+	-	+	+	+	+	+	+	+	-	-	-	+	+	+	+	-	+	-	-	-
		LF82_p480		hypothetical type II secretion proteinGspF	+	+	-	+	+	+	+	+	+	+	-	-	-	+	+	+	+	-	+	-	-	-
		LF82_p481		hypothetical type II secretion proteinGspE	+	+	-	+	+	+	+	+	+	+	-	-	-	+	+	+	+	-	+	-	-	-
		LF82_p482		hypothetical type II secretion proteinGspD	+	+	-	+	+	+	+	+	+	+	-	-	-	+	+	+	+	-	+	-	-	-
		LF82_3201	yghF	general secretion pathway protein C-type yghF	+	+	-	+	+	+	+	+	+	+	-	-	-	+	+	+	+	-	+	+	+	+
		LF82_3202	yghG	Uncharacterized lipoprotein yghG	+	+	-	+	+	+	+	+	+	+	-	-	-	+	+	+	+	-	+	+	+	+
		LF82_1708	pppA	Leader peptidase pppA	+	+	-	+	+	+	+	+	+	+	-	-	-	+	+	+	+	-	+	+	+	+
		LF82_3203	yghJ	lipoprotein acfD homolog	+	+	-	+	+	+	+	+	+	+	-	-	-	+	+	+	+	-	+	+	+	+
		LF82_0828	glcA	glycolate permease glcA	+	+	+	+	+	+	+	+	+	+	-	-	-	+	+	+	+	+	+	+	+	+
		LF82_0829	glcB	Malate synthase G	+	+	+	+	+	+	+	+	+	+	-	-	-	+	+	+	+	+	+	+	+	+
		LF82_0834	glcG	Protein glcG	+	+	+	+	+	+	+	+	+	+	-	-	-	+	+	+	+	+	+	+	+	+
		LF82_0833	glcF	glycolate oxidase iron-sulfur subunit	+	+	+	+	+	+	+	+	+	+	-	-	-	+	+	+	+	+	+	+	+	+
		LF82_0832	glcE	glycolate oxidase subunit glcE	+	+	+	+	+	+	+	+	+	+	-	-	-	+	+	+	+	+	+	+	+	+
		LF82_0831	glcD	glycolate oxidase subunit glcD	+	+	+	+	+	+	+	+	+	+	-	-	-	+	+	+	+	+	+	+	+	+
		LF82_0830	glcC	glc operon transcriptional activator	+	+	+	+	+	+	+	+	+	+	-	-	-	+	+	+	+	+	+	+	+	+
		LF82_3204	yghO	uncharacterized protein yghO (Fragment)	+	+	+	+	+	+	+	+	+	+	-	-	-	+	-	+	+	+	+	+	+	+
		LF82_p483		saframycin Mx1 synthetase B (EC621-)	+	+	+	+	+	+	+	+	+	+	-	-	-	+	-	+	+	+	+	-	-	-
		LF82_p484		hypothetical protein (EC 1653), hypotheticalprot ein	+	+	+	+	+	+	+	+	+	+	-	-	-	+	-	+	+	+	+	-	-	-
		LF82_p485		acyl carrier protein	+	+	+	+	+	+	+	+	+	+	-	-	-	+	-	+	+	+	+	-	-	-
		LF82_p486		hypothetical protein	+	+	+	+	+	+	+	+	+	+	-	-	-	+	+	+	+	+	+	-	-	-
		LF82_p487		hypothetical protein	+	+	+	+	+	+	+	+	+	+	-	-	-	+	+	+	+	+	+	-	-	-
		LF82_p488		hypothetical protein	+	+	+	+	+	+	+	+	+	+	-	-	-	+	+	+	+	+	+	-	-	-
		LF82_p489		Protein ytfJ	+	+	+	+	+	+	+	+	+	+	-	-	-	+	+	+	+	+	+	-	-	-
		LF82_p490		hypothetical protein	+	+	+	+	+	+	+	+	+	+	-	-	-	+	+	+	+	+	+	-	-	-
		LF82_3205	yghQ	Inner membrane protein yghQ	+	+	+	+	+	+	+	+	+	+	-	-	-	+	+	+	+	+	+	+	+	+
		LF82_3206	yghR	Uncharacterized ATP-binding protein yghR	+	+	+	+	+	+	+	+	+	+	-	-	-	+	+	+	+	+	+	+	+	+
		LF82_3207	yghS	Uncharacterized ATP-binding protein yghS	+	+	+	+	+	+	+	+	+	+	-	-	-	+	+	+	+	+	+	+	+	+
		LF82_3208	yghT	Uncharacterized ATP-binding protein yghT	+	+	+	+	+	+	+	+	+	+	-	-	-	+	+	+	+	+	+	+	+	+
		LF82_p491		regulator	+	+	+	+	+	+	+	-	-	+	-	-	-	-	-	-	-	-	-	-	-	-
		LF82_p492		hypothetical oxidoreductase YdfI (EC1---)	+	+	+	+	+	+	+	-	-	+	-	-	-	-	-	-	-	-	-	-	-	-
		LF82_p493		hypothetical zinc-type alcohol dehydrogenase-like protein yjjN (EC 1---)	+	+	+	+	+	+	+	-	-	+	-	-	-	-	-	-	-	-	-	-	-	-
		LF82_p494		Ureidoglycolate dehydrogenase (EC 111154)	+	+	+	+	+	+	+	-	-	+	-	-	-	-	-	-	-	-	-	-	-	-
		LF82_p495		c4-dicarboxylate transport system binding protein	+	+	+	+	+	+	+	-	-	+	-	-	-	-	-	-	-	-	-	-	-	-
		LF82_p496		hypothetical protein	+	+	+	+	+	+	+	-	-	+	-	-	-	-	-	-	-	-	-	-	-	-
		LF82_p497		C4-dicarboxylate permease	+	+	+	+	+	+	+	-	-	+	-	-	-	-	-	-	-	-	-	-	-	-
		LF82_3220	ygiS	binding protein ygiS	+	+	+	+	+	+	+	+	+	+	+	+	+	-	-	-	-	+	+	+	+	+
		LF82_3223	ygiZ	Inner membrane protein ygiZ	-	+	+	+	-	+	+	+	+	-	-	-	-	+	+	+	+	+	+	+	+	+
		LF82_p498		hypothetical protein	-	+	+	+	-	+	+	-	+	-	-	-	-	-	-	-	-	-	-	-	-	-
		LF82_p499		hypothetical protein	-	+	+	+	-	+	+	-	+	-	-	-	-	-	-	-	-	-	-	-	-	-
		LF82_p500		hypothetical protein	+	+	+	+	+	+	+	-	-	+	+	+	+	-	-	-	-	-	-	-	-	-
		LF82_p501		iron compound-binding protein of ABC transporter family	+	+	+	+	+	+	+	-	-	+	+	+	+	-	-	-	-	-	-	-	-	-
		LF82_p502		ferrichrome ABC transporter permease	+	+	+	+	+	+	+	-	-	+	+	+	+	-	-	-	-	-	-	-	-	-
		LF82_p503		iron compound permease protein of ABC transporter family	+	+	+	+	+	+	+	-	-	+	+	+	+	-	-	-	-	-	-	-	-	-
		LF82_p504	fepC	Ferric enterobactin transport ATP-binding protein fepC	+	+	+	+	+	+	+	-	-	+	+	+	+	-	-	-	-	-	-	-	-	-
		LF82_p505	fhuA	iron compound receptor (ferrichrome iron receptor)	+	+	+	+	+	+	+	-	-	+	+	+	+	-	-	-	-	-	-	-	-	-
		LF82_p506		Arylsulfate sulfotransferase (EC 28222)	+	+	+	+	+	+	+	+	-	+	-	-	-	-	-	-	-	-	-	-	-	-
		LF82_p507		Thiol:disulfide interchange protein dsbA-like precursor	+	+	+	+	+	+	+	+	-	+	-	-	-	-	-	-	-	-	-	-	-	-
		LF82_p508		protein-disulfide oxidoreductase	+	+	+	+	+	+	+	+	-	+	-	-	-	-	-	-	-	-	-	-	-	-
		LF82_p509	ygiL	Yqi fimbriae subunit YgiL	-	+	+	+	-	+	+	-	-	-	-	-	-	-	-	-	-	-	-	-	-	-
		LF82_p510	yqiG	hypothetical outer membrane usher protein YqiG	-	+	+	+	-	+	+	-	-	-	-	-	-	-	-	-	-	-	-	-	-	-
		LF82_p511	yqiH	hypothetical fimbrial chaperone yqiH	-	+	+	+	-	+	+	-	-	-	-	-	-	-	-	-	-	-	-	-	-	-
		LF82_p512	yqi	Yqi fimbrial adhesin	-	+	+	+	-	+	+	-	-	-	-	-	-	-	-	-	-	-	-	-	-	-
		LF82_3230	ygjM	Uncharacterized HTH-type transcriptional regulator	+	-	+	-	+	+	-	+	-	-	+	+	+	+	+	+	+	+	+	+	+	+
		LF82_2150	sohA	HtrA suppressor protein	+	-	+	-	-	+	-	+	+	+	+	+	+	+	+	+	+	+	+	+	+	+
		LF82_3241	yhaV	Uncharacterized protein yhaV	+	-	+	-	-	+	-	+	+	+	+	+	+	+	+	+	+	+	+	+	+	+
		LF82_0052	agaW	N-acetylgalactosamine permease IIC component 2	+	+	+	+	+	+	+	+	+	+	+	+	+	+	+	+	+	+	+	-	-	-
		LF82_p513		PTS system, N-acetylgalactosamine-specific IID component	+	+	+	+	+	+	+	+	+	+	+	+	+	+	+	+	+	+	+	-	-	-
		LF82_p514		phosphotransferase system enzyme subunit IIA component)	+	+	+	+	+	+	+	+	+	+	+	+	+	+	+	+	+	+	+	-	-	-
		LF82_p515		N-acetylgalactosamine-6-phosphate deacetylase	+	+	+	+	+	+	+	+	+	+	+	+	+	+	+	+	+	+	+	-	-	-
		LF82_3256	yhcG	Uncharacterized protein yhcG	+	-	-	-	-	-	-	+	+	-	+	+	+	+	-	+	+	-	-	+	+	+
		LF82_p516		hypothetical protein	+	+	+	+	-	+	+	-	+	-	-	-	-	-	-	-	-	-	-	-	-	-
		LF82_p517		hypothetical protein	+	+	+	+	-	+	+	-	+	-	-	-	-	-	-	-	-	-	-	-	-	-
		LF82_p518		ribose transport system permease protein rbsC	+	+	+	+	-	+	+	-	+	-	-	-	-	-	-	-	-	-	-	-	-	-
		LF82_p519		ribose transport ATP-binding protein RbsA	+	+	+	+	-	+	+	-	+	-	-	-	-	-	-	-	-	-	-	-	-	-
		LF82_p520		ribose ABC transporter	+	+	+	+	-	+	+	-	+	-	-	-	-	-	-	-	-	-	-	-	-	-
		LF82_p521		Tagatose-bisphosphate aldolase GatY (EC 412-)	+	+	+	+	-	+	+	-	+	-	-	-	-	-	-	-	-	-	-	-	-	-
		LF82_p522		hypothetical protein	+	+	+	+	-	+	+	-	+	-	-	-	-	-	-	-	-	-	-	-	-	-
		LF82_p523		hypothetical protein (EC 2714)	+	+	+	+	-	+	+	-	+	-	-	-	-	-	-	-	-	-	-	-	-	-
		LF82_0939	gspB	Protein pioO	+	+	+	+	-	+	+	-	-	-	-	-	-	-	-	-	-	+	+	+	+	+
		LF82_0938	gspA	general secretion pathway protein A	+	+	+	+	-	+	+	-	-	-	-	-	-	-	-	-	-	+	+	+	+	+
		LF82_0940	gspC	general secretion pathway protein C	+	+	+	+	-	+	+	-	-	-	-	-	-	-	-	-	-	+	+	+	+	+
		LF82_0941	gspD	general secretion pathway protein D	+	+	+	+	-	+	+	-	-	-	-	-	-	-	-	-	-	+	+	+	+	+
		LF82_0942	gspE	general secretion pathway protein E	+	+	+	+	-	+	+	-	-	-	-	-	-	-	-	-	-	+	+	+	+	+
		LF82_0943	gspF	general secretion pathway protein F	+	+	+	+	-	+	+	-	-	-	-	-	-	-	-	-	-	+	+	+	+	+
		LF82_0944	gspG	general secretion pathway protein G	+	+	+	+	-	+	+	-	-	-	-	-	-	-	-	-	-	+	+	+	+	+
		LF82_0945	gspH	general secretion pathway protein H	+	+	+	+	-	+	+	-	-	-	-	-	-	-	-	-	-	+	+	+	+	+
		LF82_0946	gspI	general secretion pathway protein I	+	+	+	+	-	+	+	-	-	-	-	-	-	-	-	-	-	+	+	+	+	+
		LF82_0947	gspJ	general secretion pathway protein J	+	+	+	+	-	+	+	-	-	-	-	-	-	-	-	-	-	+	+	+	+	+
		LF82_0948	gspK	general secretion pathway protein K	+	+	+	+	-	+	+	-	-	-	-	-	-	-	-	-	-	+	+	+	+	+
		LF82_0949	gspL	general secretion pathway protein L	+	+	+	+	-	+	+	-	-	-	-	-	-	-	-	-	-	+	+	+	+	+
		LF82_0224	bfr	Bacterioferritin	+	+	+	+	+	-	+	+	+	+	+	+	+	+	+	+	+	+	+	+	+	+
		LF82_0223	bfd	Bacterioferritin-associated ferredoxin	+	+	+	+	+	-	+	+	+	+	+	+	+	+	+	+	+	+	+	+	+	+
		LF82_0302	chiA	bifunctional chitinase/lysozyme	+	+	+	+	-	+	+	-	-	-	-	-	-	-	-	-	-	+	+	+	+	+
		LF82_2141	slyX	Protein slyX	-	+	+	+	+	+	+	+	+	+	+	+	+	+	+	+	+	+	+	+	+	+
		LF82_3286	yhfS	Uncharacterized protein yhfS	+	+	+	+	+	+	+	+	+	+	-	-	-	+	+	+	+	+	+	+	+	+
		LF82_3287	yhfT	Uncharacterized protein yhfT	+	+	+	+	+	+	+	+	+	+	-	-	-	+	+	+	+	+	+	+	+	+
		LF82_3288	yhfU	Uncharacterized protein yhfU	+	+	+	+	+	+	+	+	+	+	-	-	-	+	+	+	+	+	+	+	+	+
		LF82_1664	php	Phosphotriesterase homology protein	+	+	+	+	+	+	+	+	+	+	-	-	-	+	+	+	+	+	+	+	+	+
		LF82_3289	yhfW	Uncharacterized protein yhfW	+	+	+	+	+	+	+	+	+	+	-	-	-	+	+	+	+	+	+	+	+	+
		LF82_3290	yhfX	Uncharacterized protein yhfX	+	+	+	+	+	+	+	+	+	+	-	-	-	+	+	+	+	+	+	+	+	+
		LF82_3291	yhfY	Uncharacterized protein yhfY	+	+	+	+	+	+	+	+	+	+	-	-	-	+	+	+	+	+	+	+	+	+
		LF82_3292	yhfZ	Uncharacterized protein yhfZ	+	+	+	+	+	+	+	+	+	+	-	-	-	+	+	+	+	+	+	+	+	+
		LF82_p524		hypothetical protein	+	+	+	+	+	+	+	-	-	-	-	-	-	+	+	+	+	-	-	-	-	-
		LF82_p525		hypothetical protein	+	+	+	+	+	+	+	-	-	-	-	-	-	+	+	+	+	-	-	-	-	-
		LF82_p526	aufG	hypothetical protein aufG	+	+	+	+	-	+	+	-	-	-	-	-	-	+	+	+	+	-	-	-	-	-
		LF82_p527	auf	fimbrial adhesin	+	+	+	+	-	+	+	+	-	-	-	-	-	-	-	-	-	-	-	-	-	-
		LF82_p528	auf	fimbrial chaperone	+	+	+	+	-	+	+	+	-	-	-	-	-	-	-	-	-	-	-	-	-	-
		LF82_p529	auf	minor fimbrial subunit precursor	+	+	+	+	-	+	+	+	-	-	-	-	-	-	-	-	-	-	-	-	-	-
		LF82_p530	auf	minor fimbrial subunit precursor	+	+	+	+	-	+	+	+	-	-	-	-	-	-	-	-	-	-	-	-	-	-
		LF82_p531	aufC	Outer membrane usher protein AufC	+	+	+	+	-	+	+	+	-	-	-	-	-	-	-	-	-	-	-	-	-	-
		LF82_p532	auf	Auf fimbiral chaperone 1	+	+	+	+	-	+	+	+	-	-	-	-	-	-	-	-	-	-	-	-	-	-
		LF82_p533	auf	major fimbrial subunit	+	+	+	+	-	+	+	+	-	-	-	-	-	-	-	-	-	-	-	-	-	-
		LF82_3310	yhhZ	Uncharacterized protein yhhZ	+	+	+	+	+	+	+	+	+	-	-	-	-	+	+	+	+	-	+	+	+	+
		LF82_3698	yrhA	Uncharacterized protein yrhA	+	+	+	+	+	+	+	+	+	-	-	-	-	-	+	+	+	-	+	+	+	+
		LF82_3699	yrhB	Uncharacterized protein yrhB	+	+	+	+	-	+	+	+	+	-	-	-	-	+	+	+	+	+	+	+	+	+
		LF82_p534		regulator (GntR family regulatory protein)	-	+	+	+	-	-	+	+	+	+	+	+	+	-	-	-	-	-	-	-	-	-
		LF82_p535		phosphotransferase system enzyme subunit	-	+	+	+	-	-	+	+	+	+	+	+	+	-	-	-	-	-	-	-	-	-
		ESCLF3542		putative phosphotransferase system enzyme IIB	-	+	+	+	-	-	+	+	+	+	+	+	+	-	-	-	-	-	-	-	-	-
		LF82_p536		phosphotransferase system enzyme subunit	-	+	+	+	-	-	+	+	+	+	+	+	+	-	-	-	-	-	-	-	-	-
		LF82_p537		xylulose kinase (sugar kinase)	-	+	+	+	-	-	+	+	+	+	+	+	+	-	-	-	-	-	-	-	-	-
		ESCLF3545		putative phosphocarrier HPr protein of a carbohydrate phosphotransferase system	-	+	+	+	-	-	+	+	+	+	+	+	+	-	-	-	-	-	-	-	-	-
		LF82_p538		Fructose-bisphosphate aldolase	-	+	+	+	-	-	+	+	+	+	+	+	+	-	-	-	-	-	-	-	-	-
		LF82_3313	yhiM	hypothetical protein yhiM	+	+	+	+	+	+	+	+	+	+	+	+	+	+	+	+	+	+	-	+	+	+
		LF82_p540		heme/hemoglobin transport protein (hypo thetical protein ECs4379)	+	+	+	+	+	+	+	+	+	+	+	+	+	-	-	-	-	-	-	-	-	-
		LF82_p541	chuA	Outer membrane hemin receptor chuA	+	+	+	+	+	+	+	+	+	+	+	+	+	-	-	-	-	-	-	-	-	-
		LF82_p542		Periplasmic binding protein	+	+	+	+	+	+	+	+	+	+	+	+	+	-	-	-	-	-	-	-	-	-
		LF82_p543		oxygen independent coproporphyrinogen III oxidase	+	+	+	+	+	+	+	+	+	+	+	+	+	-	-	-	-	-	-	-	-	-
		LF82_p544		hypothetical protein chuX (ShuX-likeprotein)	+	+	+	+	+	+	+	+	+	+	+	+	+	-	-	-	-	-	-	-	-	-
		LF82_p545		hypothetical protein chuY	+	+	+	+	+	+	+	+	+	+	+	+	+	-	-	-	-	-	-	-	-	-
		LF82_p546		permease of iron compound ABC transport system	+	+	+	+	+	+	+	+	+	+	+	+	+	-	-	-	-	-	-	-	-	-
		LF82_p547		ATP-binding protein of ABC transport system	+	+	+	+	+	+	+	+	+	+	+	+	+	-	-	-	-	-	-	-	-	-
		LF82_0213	bcsC	Cellulose synthase operon protein C	+	+	+	+	+	+	+	+	+	+	+	+	+	+	+	+	+	+	-	+	+	+
		LF82_0217	bcsZ	endoglucanase	+	+	+	+	+	+	+	+	+	+	+	+	+	+	+	+	+	+	-	+	+	+
		LF82_0212	bcsB	Cyclic di-GMP-binding protein	+	+	+	+	+	+	+	+	+	+	+	+	+	+	+	+	+	+	-	+	+	+
		LF82_0211	bcsA	Cellulose synthase catalytic subunit [UDP-forming]	+	+	+	+	+	+	+	+	+	+	+	+	+	+	+	+	+	+	-	+	+	+
		LF82_3327	yhjQ	Uncharacterized protein yhjQ	+	+	+	+	+	+	+	+	+	+	+	+	+	+	+	+	+	+	-	+	+	+
		LF82_3328	yhjR	Uncharacterized protein yhjR	+	+	+	+	+	+	+	+	+	+	+	+	+	+	+	+	+	+	-	+	+	+
		LF82_0214	bcsE	Uncharacterized protein yhjS	+	+	+	+	+	+	+	+	+	+	+	+	+	+	+	+	+	+	-	+	+	+
		LF82_0215	bcsF	Uncharacterized protein yhjT	+	+	+	+	+	+	+	+	+	+	+	+	+	+	+	+	+	+	-	+	+	+
		LF82_0216	bcsG	Uncharacterized protein yhjU	+	+	+	+	+	+	+	+	+	+	+	+	+	+	+	+	+	+	-	+	+	+
lpf operon		LF82_p548	lpfE	major fimbrial subunit	-	-	-	-	-	+	-	-	-	-	-	-	-	-	+	+	-	-	-	-	-	-
		LF82_p549	lpfD	fimbriae	-	-	-	-	-	+	-	-	-	-	-	-	-	-	+	+	-	-	-	-	-	-
		LF82_p550	lpfC	Outer membrane usher protein lpfC precursor	-	-	-	-	-	+	-	-	-	-	-	-	-	-	+	+	-	-	-	-	-	-
		LF82_p551	lpfB	Fimbrial chaperone protein	-	-	-	-	-	+	-	-	-	-	-	-	-	-	+	+	-	-	-	-	-	-
		LF82_p552	lpfA	fimbrial-like protein	-	-	-	-	-	+	-	-	-	-	-	-	-	-	+	+	-	-	-	-	-	-
		LF82_3338	yiaJ	HTH-type transcriptional regulator yiaJ	+	+	+	+	+	+	+	+	+	+	-	-	-	+	+	+	+	+	+	+	+	+
		LF82_3339	yiaK	2,3-diketo-L-gulonate reductase	+	+	+	+	+	+	+	+	+	+	-	-	-	+	+	+	+	+	+	+	+	+
		LF82_3340	yial	Protein yial	+	+	+	+	+	+	+	+	+	+	-	-	-	+	+	+	+	+	+	+	+	+
	B2	LF82_p554		hypothetical protein	+	+	+	+	+	+	+	-	-	-	-	-	-	-	-	-	-	-	-	-	-	-
		LF82_3341	yiaM	2,3-diketo-L-gulonate TRAP transporter small permease	+	+	+	+	+	+	+	+	+	+	-	-	-	+	+	+	+	+	+	+	+	+
		LF82_3342	yiaN	2,3-diketo-L-gulonate TRAP transporter large permease protein	+	+	+	+	+	+	+	+	+	+	-	-	-	+	+	+	+	+	+	+	+	+
		LF82_3343	yiaO	2,3-diketo-L-gulonate-binding periplasmic protein yiaO	+	+	+	+	+	+	+	+	+	+	-	-	-	+	+	+	+	+	+	+	+	+
		LF82_1250	lyx	L-xylulose/3-keto-L-gulonate kinase	+	+	+	+	+	+	+	+	+	+	-	-	-	+	+	+	+	+	+	+	+	+
		LF82_2128	sgbH	3-keto-L-gulonate-6-phosphate decarboxylase sgbH	+	+	+	+	+	+	+	+	+	+	-	-	-	+	+	+	+	+	+	+	+	+
		LF82_2129	sgbU	L-ribulose-5-phosphate 3-epimerase sgbU	+	+	+	+	+	+	+	+	+	+	-	-	-	+	+	+	+	+	+	+	+	+
		LF82_2127	sgbE	L-ribulose-5-phosphate 4-epimerase sgbE	+	+	+	+	+	+	+	+	+	+	-	-	-	+	+	+	+	+	+	+	+	+
		LF82_p555		hypothetical protein	-	+	+	+	+	+	+	-	+	+	+	+	+	-	-	-	-	-	-	-	-	-
		LF82_p556		hypothetical protein	+	+	+	+	-	+	+	+	+	+	-	-	-	-	-	-	-	-	-	-	-	-
		LF82_p557		adhesin	+	+	+	+	+	+	+	+	+	+	+	+	+	+	+	+	+	+	+	-	-	-
		LF82_p558		lipid A-core surface polymer ligase (EC 6---)	+	+	+	+	-	-	+	-	+	+	-	-	-	+	-	+	-	+	+	-	-	-
		LF82_p559		beta1,3-glucosyl transferase (EC 241-)	+	+	+	+	-	-	+	-	+	+	-	-	-	+	-	+	-	+	+	-	-	-
		LF82_p560		UDP-galactose:(Galactosyl) LPS alpha1, 2-galactosyl transferase	+	+	+	+	-	-	+	-	+	+	-	-	-	+	-	+	-	+	+	-	-	-
		LF82_p561		Lipopolysaccharide core biosynthesis protein rfaY (EC 27--)	+	+	+	+	-	-	+	-	+	+	-	-	-	+	-	+	-	+	+	-	-	-
		LF82_p562		Lipopolysaccharide1,2-glucosyltransferase (EC 2 4158)	+	+	+	+	-	-	+	-	+	+	-	-	-	+	-	+	-	+	+	-	-	-
		LF82_p563		Lipopolysaccharide1,3-galactosyltransferase (EC 24144)	+	+	+	+	-	-	+	-	+	+	-	-	-	+	-	+	-	+	+	-	-	-
		LF82_0487	dinD	DNA-damage-inducible protein D	+	+	+	+	+	-	+	+	+	+	+	+	+	+	+	+	+	+	+	+	+	+
		LF82_p564		hypothetical protein	+	+	+	+	+	+	+	-	+	+	-	-	-	-	-	-	-	-	-	-	-	-
		LF82_p565		hypothetical protein (EC 271-)	+	+	+	+	+	+	+	-	+	+	-	-	-	-	-	-	-	-	-	-	-	-
		LF82_p566		aldolase (EC 41213)	+	+	+	+	+	+	+	-	+	+	-	-	-	-	-	-	-	-	-	-	-	-
		LF82_p567		aldolase	+	+	+	+	+	+	+	-	+	+	-	-	-	-	-	-	-	-	-	-	-	-
		LF82_p568		PTS enzyme-II fructose	+	+	+	+	+	+	+	-	+	+	-	-	-	-	-	-	-	-	-	-	-	-
		LF82_p569		PTS system, fructose-like-2 IIB component 1 (EC 27 169)	+	+	+	+	+	+	+	-	+	+	-	-	-	-	-	-	-	-	-	-	-	-
		LF82_p570		phosphotransferase system(PTS), fructose-specific	+	+	+	+	+	+	+	-	+	+	-	-	-	-	-	-	-	-	-	-	-	-
		LF82_p571		transcriptional Antiterminator	+	+	+	+	+	+	+	-	+	+	-	-	-	-	-	-	-	-	-	-	-	-
		LF82_p572		cytoplasmic protein	-	+	+	+	-	-	+	-	-	-	-	-	-	-	-	-	-	-	-	-	-	-
		LF82_p573		hypothetical protein	+	+	+	+	-	+	+	-	-	-	-	-	-	-	-	-	-	-	-	-	-	-
		LF82_p574		hypothetical protein	+	+	+	+	-	+	+	-	-	-	-	-	-	-	-	-	-	-	-	-	-	-
		LF82_p575		hypothetical protein	+	-	+	-	-	+	-	-	-	-	-	-	-	-	-	-	-	-	-	-	-	-
		LF82_1134			+	+	+	+	+	+	+	+	-	+	-	-	-	-	-	-	+	+	+	-	-	-
		LF82_3372	yidJ	Uncharacterized sulfatase yidJ	+	+	+	+	+	+	+	+	+	+	+	+	+	+	+	+	+	-	-	+	+	+
		LF82_3373	yidK	Uncharacterized symporter yidK	+	+	+	+	+	+	+	+	+	+	+	+	+	+	+	+	+	-	-	+	+	+
		LF82_3374	yidL	Uncharacterized HTH-type transcriptional regulator	+	+	+	+	+	+	+	+	+	+	+	+	+	+	+	+	+	-	-	+	+	+
		LF82_0476	dgoT	D-galactonate transporter	+	+	+	+	+	+	+	+	+	+	-	-	-	+	+	+	+	+	+	+	+	+
		LF82_0473	dgoD	Galactonate dehydratase	+	+	+	+	+	+	+	+	+	+	-	-	-	+	+	+	+	+	+	+	+	+
		LF82_0472	dgoA	2-dehydro-3-deoxy-6-phosphogalactonate aldolase	+	+	+	+	+	+	+	+	+	+	-	-	-	+	+	+	+	+	+	+	+	+
		LF82_0474	dgoK	2-dehydro-3-deoxygalactonokinase	+	+	+	+	+	+	+	+	+	+	-	-	-	+	+	+	+	+	+	+	+	+
		LF82_0475	dgoR	Galactonate operon transcriptional repressor	+	+	+	+	+	+	+	+	+	+	-	-	-	+	+	+	+	+	+	+	+	+
		LF82_p576		hypothetical protein	+	+	+	+	+	+	+	+	+	+	-	-	-	-	-	-	-	-	-	-	-	-
		LF82_0271	cbrB	Inner membrane protein yieI	+	+	+	+	+	+	+	-	-	-	-	-	-	+	+	+	+	+	+	+	+	+
		LF82_3382	yieK	Uncharacterized protein yieK	+	+	+	+	+	+	+	-	-	-	-	-	-	+	+	+	+	+	+	+	+	+
		LF82_3383	yiel	Uncharacterized protein yiel	+	+	+	+	+	+	+	-	-	-	-	-	-	+	+	+	+	+	+	+	+	+
		LF82_0229	bglH	outer membrane protein yieC	+	+	+	+	+	+	+	-	-	-	-	-	-	+	+	+	+	+	+	+	+	+
		LF82_0226	bglB	6-phospho-beta-glucosidase bglB	+	+	+	+	+	+	+	-	-	-	-	-	-	+	+	+	+	+	+	+	+	+
		LF82_0227	bglF	PTS system beta-glucoside-specific EIIBCA component	+	+	+	+	+	+	+	-	-	-	-	-	-	+	+	+	+	+	+	+	+	+
		LF82_0228	bglG	Cryptic beta-glucoside bgl operon antiterminator	+	+	+	+	+	+	+	-	-	-	-	-	-	+	+	+	+	+	+	+	+	+
		LF82_0162	aslA	Arylsulfatase	+	+	+	+	+	+	+	+	+	+	+	+	+	-	-	-	-	-	-	+	+	+
		LF82_p577		hypothetical protein (hypotheticalproteinECs47 44)	+	+	+	+	+	+	+	+	+	+	+	+	+	-	-	-	-	-	-	-	-	-
		LF82_p578		hypothetical protein	+	+	+	+	+	+	+	-	+	+	+	+	+	+	+	+	+	-	-	-	-	-
		LF82_p579		hypothetical protein	+	+	+	+	+	+	+	-	+	+	+	+	+	+	+	+	+	-	-	-	-	-
		LF82_p580		hypothetical protein	+	+	+	+	-	-	+	-	-	-	-	-	-	-	-	-	-	-	-	-	-	-
		LF82_p581		hypothetical protein	+	+	+	+	-	-	+	-	-	-	-	-	-	-	-	-	-	-	-	-	-	-
		LF82_p582		hypothetical protein	+	+	+	+	-	-	+	-	-	-	-	-	-	-	-	-	-	-	-	-	-	-
		LF82_p583		hypothetical protein	+	+	+	+	-	-	+	-	+	-	-	-	-	-	-	-	-	-	-	-	-	-
	B2	LF82_p584		hypothetical protein	+	+	+	+	+	+	+	-	-	-	-	-	-	-	-	-	-	-	-	-	-	-
	B2	LF82_p585		PTS system, glucose-specific IIBC component(EC2 7 169)	+	+	+	+	+	+	+	-	-	-	-	-	-	-	-	-	-	-	-	-	-	-
	B2	LF82_p586		Transketolase 1 (EC 2211)	+	+	+	+	+	+	+	-	-	-	-	-	-	-	-	-	-	-	-	-	-	-
	B2	LF82_p587		hypothetical protein	+	+	+	+	+	+	+	-	-	-	-	-	-	-	-	-	-	-	-	-	-	-
		LF82_p588		hypothetical protein	+	+	+	+	+	+	+	-	-	+	-	-	-	-	-	-	-	-	-	-	-	-
		LF82_p589		permease	+	+	+	+	+	+	+	-	-	+	-	-	-	-	-	-	-	-	-	-	-	-
		LF82_p590		hypothetical protein (EC 635-),hypothetical protein	+	+	+	+	+	+	+	-	-	+	-	-	-	-	-	-	-	-	-	-	-	-
		LF82_p591		Carbamate kinase-like protein yahI	+	+	+	+	+	+	+	-	-	+	-	-	-	-	-	-	-	-	-	-	-	-
		LF82_p592		hypothetical protein	+	+	+	+	+	+	+	-	-	+	-	-	-	-	-	-	-	-	-	-	-	-
		LF82_p593		hypothetical protein	+	+	+	+	+	+	+	-	-	+	-	-	-	-	-	-	-	-	-	-	-	-
		LF82_p594		hypothetical protein	+	+	+	+	+	+	+	-	-	+	-	-	-	-	-	-	-	-	-	-	-	-
		LF82_p595		hypothetical protein (EC 35119),hypothetica l p rotein	+	+	+	+	+	+	+	-	-	+	-	-	-	-	-	-	-	-	-	-	-	-
		LF82_p596		hypothetical protein	+	+	+	+	-	+	+	-	+	+	-	-	-	-	-	-	-	-	-	-	-	-
		LF82_p597		hypothetical protein	+	+	+	+	-	+	+	-	+	+	-	-	-	-	-	-	-	-	-	-	-	-
		LF82_p598		hypothetical protein	+	+	+	+	-	+	+	-	+	+	-	-	-	-	-	-	-	-	-	-	-	-
		LF82_p599		hypothetical protein	+	+	+	+	-	+	+	-	+	+	-	-	-	-	-	-	-	-	-	-	-	-
		LF82_p600		hypothetical protein	+	+	+	+	-	+	+	-	+	+	-	-	-	-	-	-	-	-	-	-	-	-
		LF82_p601		transcriptional regulator	+	+	+	+	-	+	+	-	+	+	-	-	-	-	-	-	-	-	-	-	-	-
specific region 1	AIEC	LF82_p602			-	-	-	-	-	-	-	-	-	-	-	-	-	-	-	-	-	-	-	-	-	-
	AIEC	LF82_p603		inner membrane protein	-	-	-	-	-	-	-	-	-	-	-	-	-	-	-	-	-	-	-	-	-	-
	AIEC	LF82_p604			-	-	-	-	-	-	-	-	-	-	-	-	-	-	-	-	-	-	-	-	-	-
	AIEC	LF82_p605		membrane-associated metal-dependent hydrolase	-	-	-	-	-	-	-	-	-	-	-	-	-	-	-	-	-	-	-	-	-	-
	AIEC	LF82_p606		periplasmic protein	-	-	-	-	-	-	-	-	-	-	-	-	-	-	-	-	-	-	-	-	-	-
	AIEC	LF82_p607		cytoplasmic protein	-	-	-	-	-	-	-	-	-	-	-	-	-	-	-	-	-	-	-	-	-	-
		LF82_p608			+	+	+	+	+	-	+	-	-	-	-	-	-	-	+	-	-	+	+	-	-	-
		LF82_p609			+	+	+	+	+	-	+	-	-	-	-	-	-	-	+	-	-	+	+	-	-	-
		LF82_p610			+	+	+	+	+	-	+	-	-	-	-	-	-	-	+	-	-	+	+	-	-	-
		LF82_p611			+	+	+	+	+	-	+	-	-	-	-	-	-	-	+	-	-	+	+	-	-	-
		LF82_p612		dehydrogenase	+	+	+	+	+	-	+	-	-	-	-	-	-	-	+	-	-	+	+	-	-	-
		LF82_p613		hypothetical protein	+	+	+	+	+	-	+	-	-	-	-	-	-	-	+	-	-	+	+	-	-	-
		LF82_p614		Shikimate transporter	+	+	+	+	+	-	+	-	-	-	-	-	-	-	+	-	-	+	+	-	-	-
		LF82_p615		hypothetical protein	+	+	+	+	+	-	+	-	-	-	-	-	-	-	+	-	-	+	+	-	-	-
		LF82_p616		lipase (EC 311-)	+	+	+	+	+	+	+	-	-	-	-	-	-	+	+	+	+	-	-	-	-	-
		LF82_p617		hypothetical protein	+	+	+	+	+	+	+	-	-	-	-	-	-	+	+	+	+	-	-	-	-	-
		LF82_p618		hypothetical protein	+	+	+	+	+	+	+	-	-	-	-	-	-	+	+	+	+	-	-	-	-	-
		LF82_p619		hypothetical protein	-	+	+	+	-	+	+	-	-	-	-	-	-	-	-	-	-	-	-	-	-	-
		LF82_p620		hypothetical protein	+	+	+	+	-	+	+	+	+	+	+	+	+	+	+	+	+	+	+	+	+	+
		LF82_p621		glycoporin	+	+	+	+	+	+	+	+	+	+	+	+	+	-	-	-	-	-	-	-	-	-
		LF82_p622		Nucleoside-specific channel-forming protein tsx	+	+	+	+	+	+	+	-	+	+	-	-	-	-	-	-	-	-	-	-	-	-
		LF82_p623		hypothetical protein	+	+	+	+	+	+	+	-	+	+	-	-	-	-	-	-	-	-	-	-	-	-
		LF82_p624		hypothetical protein	+	+	+	+	+	-	+	-	+	+	-	-	-	-	-	-	-	-	-	-	-	-
		LF82_p625		hypothetical protein	+	+	+	+	+	-	+	-	+	+	-	-	-	-	-	-	-	-	-	-	-	-
		LF82_p626		hypothetical protein (EC 3135)	+	+	+	+	+	-	+	+	+	+	-	-	-	-	-	-	-	-	-	-	-	-
		LF82_2027	rspA	Starvation-sensing protein rspA	+	+	+	+	+	+	+	+	+	+	-	-	-	+	+	+	+	+	+	+	+	+
		LF82_p627		hypothetical transport protein YjjL,hypothetical t ransport protein yjjL	+	+	+	+	+	+	+	-	-	-	-	-	-	+	+	+	+	-	-	-	-	-
		LF82_p628		hippuricase	+	+	+	+	+	+	+	-	-	-	+	+	+	-	-	-	-	-	-	-	-	-
		LF82_p629		citrate permease	+	+	+	+	+	+	+	-	-	-	+	+	+	-	-	-	-	-	-	-	-	-
		LF82_0248			+	+	+	+	-	-	+	+	+	+	+	+	+	+	+	+	+	+	+	+	+	+
		LF82_3417	yjaA	Uncharacterized protein yjaA	+	+	+	+	+	+	+	-	-	-	-	-	-	-	-	-	-	-	-	+	+	+
		LF82_p630		hypothetical protein	+	+	+	+	+	+	+	-	+	-	-	-	-	-	-	-	-	-	-	-	-	-
		LF82_p631		hypothetical protein	+	+	+	+	+	+	+	-	+	-	-	-	-	-	-	-	-	-	-	-	-	-
		LF82_p632		L-sorbose-1-P-reductase	+	+	+	+	+	+	+	+	+	+	+	+	+	-	-	-	-	-	-	-	-	-
		LF82_p633		PTS system, mannose-specific IID component	+	+	+	+	+	+	+	+	+	+	+	+	+	-	-	-	-	-	-	-	-	-
		LF82_p634		sorbose PTS component (Sorbose-permease PTS system IIC component)	+	+	+	+	+	+	+	+	+	+	+	+	+	-	-	-	-	-	-	-	-	-
		LF82_p635		sorbose PTS component (EC 27169)	+	+	+	+	+	+	+	+	+	+	+	+	+	-	-	-	-	-	-	-	-	-
		LF82_p636		sorbose PTS component (Sorbose-permease PTS system IIA component)	+	+	+	+	+	+	+	+	+	+	+	+	+	-	-	-	-	-	-	-	-	-
		LF82_p637		sorbitol-6-phosphate2-dehydrogenase	+	+	+	+	+	+	+	+	+	+	+	+	+	-	-	-	-	-	-	-	-	-
		LF82_p638		transcriptional regulator of sorbose uptake and utilization genes	+	+	+	+	+	+	+	+	+	+	+	+	+	-	-	-	-	-	-	-	-	-
	B2	LF82_p640		2-oxoglutarate dehydrogenase E1component (EC1 2 4 2)	+	+	+	+	+	+	+	-	-	-	-	-	-	-	-	-	-	-	-	-	-	-
	B2	LF82_p641		Dihydrolipoamide succinyltransferase component of 2-oxoglutarate dehydrogenase complex (EC 23161)	+	+	+	+	+	+	+	-	-	-	-	-	-	-	-	-	-	-	-	-	-	-
	B2	LF82_p642		Subunit of 2-oxoglutarate dehydrogenase (EC124 2)	+	+	+	+	+	+	+	-	-	-	-	-	-	-	-	-	-	-	-	-	-	-
	B2	LF82_p643		SucC, succinyl-CoA synthetase beta chain (EC62 15)	+	+	+	+	+	+	+	-	-	-	-	-	-	-	-	-	-	-	-	-	-	-
	B2	LF82_p644		SucD, succinyl-CoA synthetase alpha chain (EC62 15)	+	+	+	+	+	+	+	-	-	-	-	-	-	-	-	-	-	-	-	-	-	-
	B2	LF82_p645		membrane-bound protein	+	+	+	+	+	+	+	-	-	-	-	-	-	-	-	-	-	-	-	-	-	-
	B2	LF82_p646		lactate dehydrogenase (EC111-)	+	+	+	+	+	+	+	-	-	-	-	-	-	-	-	-	-	-	-	-	-	-
	B2	LF82_p647		c4-dicarboxylate transport transcriptional regulatory protein	+	+	+	+	+	+	+	-	-	-	-	-	-	-	-	-	-	-	-	-	-	-
	B2	LF82_p648		transport sensor protein	+	+	+	+	+	+	+	-	-	-	-	-	-	-	-	-	-	-	-	-	-	-
		LF82_p649		transcriptional regulator	+	+	+	+	-	+	+	-	-	-	-	-	-	-	-	-	-	-	-	-	-	-
		LF82_p650		hypothetical protein	+	+	+	+	-	+	+	-	-	-	-	-	-	-	-	-	-	-	-	-	-	-
		LF82_p651		hypothetical protein	+	+	+	+	-	+	+	-	-	-	-	-	-	-	-	-	-	-	-	-	-	-
	B2	LF82_p652		hypothetical ABC transporter ATP-bindingproteinydd O	+	+	+	+	+	+	+	-	-	-	-	-	-	-	-	-	-	-	-	-	-	-
	B2	LF82_p653		oligopeptide ABC transporter	+	+	+	+	+	+	+	-	-	-	-	-	-	-	-	-	-	-	-	-	-	-
	B2	LF82_p654		hypothetical ABC transporter permease	+	+	+	+	+	+	+	-	-	-	-	-	-	-	-	-	-	-	-	-	-	-
	B2	LF82_p655		hypothetical ABC transporter permease	+	+	+	+	+	+	+	-	-	-	-	-	-	-	-	-	-	-	-	-	-	-
	B2	LF82_p656		ABC transporter, periplasmic	+	+	+	+	+	+	+	-	-	-	-	-	-	-	-	-	-	-	-	-	-	-
		LF82_0079	alsK	D-allose kinase	+	+	+	+	+	+	+	-	+	+	-	-	-	-	-	-	+	+	-	+	+	+
		LF82_0078	alsE	D-allulose-6-phosphate 3-epimerase	+	+	+	+	+	+	+	-	+	+	-	-	-	-	-	-	+	+	-	+	+	+
		LF82_0077	alsC	D-allose transport system permease protein alsC	+	+	+	+	+	+	+	-	+	+	-	-	-	-	-	-	+	+	-	+	+	+
		LF82_0075	alsA	D-allose import ATP-binding protein alsA	+	+	+	+	+	+	+	-	+	+	-	-	-	-	-	-	+	+	-	+	+	+
		LF82_0076	alsB	D-allose-binding periplasmic protein	+	+	+	+	+	+	+	-	+	+	-	-	-	-	-	-	+	+	-	+	+	+
		LF82_1924	rpiR	HTH-type transcriptional regulator rpiR	+	+	+	+	+	+	+	-	+	+	-	-	-	-	-	-	+	+	-	+	+	+
		LF82_1923	rpiB	ribose-5-phosphate isomerase B	+	+	+	+	+	+	+	-	+	+	-	-	-	-	-	-	+	+	-	+	+	+
Integrative element		ESCLF4264			+	+	+	+	+	+	+	+	+	+	+	+	+	+	+	+	+	-	+	+	+	+
	AIEC	LF82_p658		hypothetical protein	-	-	-	-	-	-	-	-	-	-	-	-	-	-	-	-	-	-	-	-	-	-
	AIEC	LF82_p659		hypothetical protein	-	-	-	-	-	-	-	-	-	-	-	-	-	-	-	-	-	-	-	-	-	-
	AIEC	LF82_p660		DNA helicase	-	-	-	-	-	-	-	-	-	-	-	-	-	-	-	-	-	-	-	-	-	-
	AIEC	LF82_p661		hypothetical protein	-	-	-	-	-	-	-	-	-	-	-	-	-	-	-	-	-	-	-	-	-	-
	AIEC	LF82_p662		hypothetical protein	-	-	-	-	-	-	-	-	-	-	-	-	-	-	-	-	-	-	-	-	-	-
	AIEC	LF82_p663		hypothetical protein	-	-	-	-	-	-	-	-	-	-	-	-	-	-	-	-	-	-	-	-	-	-
	AIEC	LF82_p664		hypothetical protein	-	-	-	-	-	-	-	-	-	-	-	-	-	-	-	-	-	-	-	-	-	-
	AIEC	ESCLF4272		hypothetical protein	-	-	-	-	-	-	-	-	-	-	-	-	-	-	-	-	-	-	-	-	-	-
	AIEC	LF82_p665		hypothetical protein	-	-	-	-	-	-	-	-	-	-	-	-	-	-	-	-	-	-	-	-	-	-
	AIEC	LF82_p666		hypothetical protein	-	-	-	-	-	-	-	-	-	-	-	-	-	-	-	-	-	-	-	-	-	-
	AIEC	LF82_p667		hypothetical protein	-	-	-	-	-	-	-	-	-	-	-	-	-	-	-	-	-	-	-	-	-	-
	AIEC	LF82_p668		Topoisomerase B	-	-	-	-	-	-	-	-	-	-	-	-	-	-	-	-	-	-	-	-	-	-
	AIEC	LF82_p669		hypothetical protein	-	-	-	-	-	-	-	-	-	-	-	-	-	-	-	-	-	-	-	-	-	-
	AIEC	ESCLF4279		hypothetical protein	-	-	-	-	-	-	-	-	-	-	-	-	-	-	-	-	-	-	-	-	-	-
	AIEC	LF82_p670		hypothetical protein	-	-	-	-	-	-	-	-	-	-	-	-	-	-	-	-	-	-	-	-	-	-
	AIEC	LF82_p671		hypothetical protein	-	-	-	-	-	-	-	-	-	-	-	-	-	-	-	-	-	-	-	-	-	-
	AIEC	LF82_p672		hypothetical protein	-	-	-	-	-	-	-	-	-	-	-	-	-	-	-	-	-	-	-	-	-	-
	AIEC	LF82_p673		hypothetical protein	-	-	-	-	-	-	-	-	-	-	-	-	-	-	-	-	-	-	-	-	-	-
	AIEC	LF82_p674		hypothetical protein	-	-	-	-	-	-	-	-	-	-	-	-	-	-	-	-	-	-	-	-	-	-
	AIEC	LF82_p675		hypothetical protein	-	-	-	-	-	-	-	-	-	-	-	-	-	-	-	-	-	-	-	-	-	-
	AIEC	LF82_p676		hypothetical protein	-	-	-	-	-	-	-	-	-	-	-	-	-	-	-	-	-	-	-	-	-	-
	AIEC	LF82_p677		hypothetical protein	-	-	-	-	-	-	-	-	-	-	-	-	-	-	-	-	-	-	-	-	-	-
	AIEC	LF82_p678		hypothetical protein	-	-	-	-	-	-	-	-	-	-	-	-	-	-	-	-	-	-	-	-	-	-
	AIEC	LF82_p679		hypothetical protein	-	-	-	-	-	-	-	-	-	-	-	-	-	-	-	-	-	-	-	-	-	-
	AIEC	LF82_p680		hypothetical protein	-	-	-	-	-	-	-	-	-	-	-	-	-	-	-	-	-	-	-	-	-	-
	AIEC	LF82_p681		hypothetical protein	-	-	-	-	-	-	-	-	-	-	-	-	-	-	-	-	-	-	-	-	-	-
	AIEC	ESCLF4306		hypothetical protein	-	-	-	-	-	-	-	-	-	-	-	-	-	-	-	-	-	-	-	-	-	-
	AIEC	LF82_p682		hypothetical protein	-	-	-	-	-	-	-	-	-	-	-	-	-	-	-	-	-	-	-	-	-	-
	AIEC	LF82_p683		hypothetical protein	-	-	-	-	-	-	-	-	-	-	-	-	-	-	-	-	-	-	-	-	-	-
	AIEC	LF82_p684		hypothetical protein	-	-	-	-	-	-	-	-	-	-	-	-	-	-	-	-	-	-	-	-	-	-
	AIEC	LF82_p685		hypothetical protein	-	-	-	-	-	-	-	-	-	-	-	-	-	-	-	-	-	-	-	-	-	-
	AIEC	LF82_p686		hypothetical protein	-	-	-	-	-	-	-	-	-	-	-	-	-	-	-	-	-	-	-	-	-	-
	AIEC	LF82_p687		lipoprotein	-	-	-	-	-	-	-	-	-	-	-	-	-	-	-	-	-	-	-	-	-	-
	AIEC	LF82_p688		hypothetical protein	-	-	-	-	-	-	-	-	-	-	-	-	-	-	-	-	-	-	-	-	-	-
	AIEC	LF82_p689		hypothetical protein	-	-	-	-	-	-	-	-	-	-	-	-	-	-	-	-	-	-	-	-	-	-
	AIEC	LF82_p690		hypothetical protein	-	-	-	-	-	-	-	-	-	-	-	-	-	-	-	-	-	-	-	-	-	-
	AIEC	LF82_p691		hypothetical protein	-	-	-	-	-	-	-	-	-	-	-	-	-	-	-	-	-	-	-	-	-	-
	AIEC	LF82_p692		hypothetical protein	-	-	-	-	-	-	-	-	-	-	-	-	-	-	-	-	-	-	-	-	-	-
	AIEC	LF82_p693		hypothetical protein	-	-	-	-	-	-	-	-	-	-	-	-	-	-	-	-	-	-	-	-	-	-
	AIEC	LF82_p694		hypothetical protein	-	-	-	-	-	-	-	-	-	-	-	-	-	-	-	-	-	-	-	-	-	-
	AIEC	LF82_p695		hypothetical protein	-	-	-	-	-	-	-	-	-	-	-	-	-	-	-	-	-	-	-	-	-	-
	AIEC	ESCLF4307		hypothetical protein	-	-	-	-	-	-	-	-	-	-	-	-	-	-	-	-	-	-	-	-	-	-
	AIEC	ESCLF4311		hypothetical protein	-	-	-	-	-	-	-	-	-	-	-	-	-	-	-	-	-	-	-	-	-	-
	AIEC	LF82_p696		cold shock protein	-	-	-	-	-	-	-	-	-	-	-	-	-	-	-	-	-	-	-	-	-	-
	AIEC	LF82_p697		DNA-binding prophage protein	-	-	-	-	-	-	-	-	-	-	-	-	-	-	-	-	-	-	-	-	-	-
	AIEC	ESCLF4312		hypothetical protein	-	-	-	-	-	-	-	-	-	-	-	-	-	-	-	-	-	-	-	-	-	-
	AIEC	ESCLF4313		hypothetical protein	-	-	-	-	-	-	-	-	-	-	-	-	-	-	-	-	-	-	-	-	-	-
	AIEC	ESCLF4315		hypothetical protein	-	-	-	-	-	-	-	-	-	-	-	-	-	-	-	-	-	-	-	-	-	-
	AIEC	LF82_p698		hypothetical protein	-	-	-	-	-	-	-	-	-	-	-	-	-	-	-	-	-	-	-	-	-	-
	AIEC	ESCLF4315			-	-	-	-	-	-	-	-	-	-	-	-	-	-	-	-	-	-	-	-	-	-
	AIEC	LF82_p699		Antirestriction protein	-	-	-	-	-	-	-	-	-	-	-	-	-	-	-	-	-	-	-	-	-	-
	AIEC	LF82_p700		hypothetical protein	-	-	-	-	-	-	-	-	-	-	-	-	-	-	-	-	-	-	-	-	-	-
	AIEC	ESCLF4318		hypothetical protein	-	-	-	-	-	-	-	-	-	-	-	-	-	-	-	-	-	-	-	-	-	-
	AIEC	LF82_p701		hypothetical protein	-	-	-	-	-	-	-	-	-	-	-	-	-	-	-	-	-	-	-	-	-	-
	AIEC	LF82_p702		hypothetical protein	-	-	-	-	-	-	-	-	-	-	-	-	-	-	-	-	-	-	-	-	-	-
	AIEC	LF82_p703		phage integrase	-	-	-	-	-	-	-	-	-	-	-	-	-	-	-	-	-	-	-	-	-	-
	B2	LF82_p704		hypothetical protein	+	+	+	+	+	+	+	-	-	-	-	-	-	-	-	-	-	-	-	-	-	-
	B2	LF82_p705		hypothetical protein	+	+	+	+	+	+	+	-	-	-	-	-	-	-	-	-	-	-	-	-	-	-
		LF82_p706		Hexuronate transporter	+	+	+	+	+	+	+	-	+	-	-	-	-	-	-	-	-	-	-	-	-	-
		LF82_p707		oxidoreductase	+	+	+	+	+	+	+	-	+	+	-	-	-	+	-	-	+	+	+	-	-	-
		LF82_p708		acetyl-CoA:acetoacetyl-CoA transferase(EC 283-)	+	+	+	+	+	+	+	-	+	+	-	-	-	+	-	-	+	+	+	-	-	-
		LF82_p709		hypothetical protein (EC 42117)	+	+	+	+	+	+	+	-	+	+	-	-	-	+	-	-	+	+	+	-	-	-
		LF82_p710		hypothetical protein	+	+	+	+	+	+	+	-	+	+	-	-	-	+	-	-	+	+	+	-	-	-
		LF82_p711		oxoacyl reductase (EC 111-)	+	+	+	+	+	+	+	-	+	+	-	-	-	+	-	-	+	+	+	-	-	-
		LF82_p712		hypothetical protein	-	-	+	-	-	+	-	-	-	-	-	-	-	-	-	-	-	-	-	-	-	-
		LF82_p713		hypothetical protein	+	+	+	+	-	+	-	-	+	-	-	-	-	-	-	-	-	-	-	-	-	-
		LF82_p714		hypothetical protein	+	+	+	+	-	+	-	-	+	-	-	-	-	-	-	-	-	-	-	-	-	-
		LF82_p715		Ornithine carbamoyltransferase chain I (EC213 3)	+	+	+	+	-	+	-	-	+	-	-	-	-	-	-	-	-	-	-	-	-	-
		LF82_p716		Carbamate kinase (EC 2722)	+	+	+	+	-	+	-	-	+	-	-	-	-	-	-	-	-	-	-	-	-	-
		LF82_p717		Arginine deiminase (EC 3536) (adI)(Argininedihy drolase) (ad)	+	+	+	+	-	+	-	-	+	-	-	-	-	-	-	-	-	-	-	-	-	-
		LF82_p718		inner membrane protein	+	+	+	+	+	+	-	-	+	-	-	-	-	-	-	-	-	-	-	-	-	-
		LF82_1092	idnR	HTH-type transcriptional regulator idnR	+	+	+	+	-	+	-	+	+	+	-	-	-	-	+	-	-	-	+	+	+	+
		LF82_1093	idnT	Gnt-II system L-idonate transporter	+	+	+	+	-	+	-	+	+	+	-	-	-	-	+	-	-	-	+	+	+	+
		LF82_1091	idnO	gluconate 5-dehydrogenase	+	+	+	+	-	+	-	+	+	+	-	-	-	-	+	-	-	-	+	+	+	+
		LF82_1089	idnD	L-idonate 5-dehydrogenase	+	+	+	+	-	+	-	+	+	+	-	-	-	-	+	-	-	-	+	+	+	+
		LF82_1090	idnK	Thermosensitive gluconokinase	+	+	+	+	-	+	-	+	+	+	-	-	-	-	+	-	-	-	+	+	+	+
		LF82_3470	yjgB	Uncharacterized zinc-type alcohol dehydrogenase-like	+	+	+	+	+	+	+	+	+	+	+	+	+	+	+	+	-	+	+	+	+	+
	AIEC	ESCLF4462		hypothetical protein	-	-	-	-	-	-	-	-	-	-	-	-	-	-	-	-	-	-	-	-	-	-
	AIEC	LF82_p719		Type III restriction-modification system StyLTI enzyme mod (EC 21172)	-	-	-	-	-	-	-	-	-	-	-	-	-	-	-	-	-	-	-	-	-	-
		LF82_p720		DNA restriction (DNA helicase)	-	-	-	-	-	+	-	-	-	-	-	-	-	-	-	-	-	-	-	-	-	-
		LF82_3477	yjhS	Uncharacterized protein yjhS	+	+	+	+	+	+	+	+	+	+	+	+	+	+	-	+	-	-	+	+	+	+
		LF82_3478	yjhT	Kelch domain-containing protein yjhT	+	+	+	+	+	+	+	+	+	+	+	+	+	+	-	+	+	-	+	+	+	+
		LF82_1447	nanC	N-acetylneuraminic acid outer membrane channel	+	+	+	+	+	+	+	+	+	+	+	+	+	+	-	+	+	-	+	+	+	+
		LF82_p721		hypothetical protein	+	+	+	+	+	+	+	+	+	+	+	+	+	+	-	+	+	-	+	+	+	+
fim operon		LF82_0659	fimB	Type 1 fimbriae regulatory protein fimB	+	+	+	+	+	+	+	+	+	+	+	+	+	-	-	+	+	-	+	-	+	+
		LF82_0662	fimE	Type 1 fimbriae regulatory protein fimE	+	+	+	+	+	+	+	+	+	+	+	+	+	-	-	+	+	-	+	-	+	+
		LF82_0658	fimA	Type-1 fimbrial protein, A chain	+	+	+	+	+	+	+	+	+	+	+	+	+	-	-	+	+	-	+	-	+	+
		LF82_0666	fimI	Fimbrin-like protein fimI	+	+	+	+	+	+	+	+	+	+	+	+	+	-	-	+	+	-	+	-	+	+
		LF82_0660	fimC	chaperone protein fimC	+	+	+	+	+	+	+	+	+	+	+	+	+	-	-	+	+	-	+	-	+	+
		LF82_0661	fimD	Outer membrane usher protein fimD	+	+	+	+	+	-	+	+	+	+	+	+	+	-	-	+	+	-	+	-	+	+
		LF82_0663	fimF	Protein fimF	+	+	+	+	+	-	+	+	+	+	+	+	+	+	-	+	+	-	+	-	+	+
		LF82_0664	fimG	Protein fimG	+	+	+	+	+	-	+	+	+	+	+	+	+	+	-	+	+	+	+	-	+	+
		LF82_0665	fimH	Protein fimH	+	+	+	+	+	+	+	+	+	+	+	+	+	+	-	+	+	+	+	-	+	+
		LF82_2403	uxuA	Mannonate dehydratase	+	+	+	+	+	+	+	+	+	+	+	+	+	+	+	+	+	+	+	-	+	+
		LF82_2404	uxuB	D-mannonate oxidoreductase	+	+	+	+	+	+	+	+	+	+	+	+	+	+	+	+	+	+	+	-	+	+
		LF82_2405	uxuR	Uxu operon transcriptional regulator	+	+	+	+	+	+	+	+	+	+	+	+	+	+	+	+	+	+	+	-	+	+
		LF82_3480	yjiD	hypothetical protein yjiD	+	+	+	+	+	-	+	+	+	+	+	+	+	+	+	+	+	+	+	-	+	+
		LF82_p722		phosphoenolpyruvate-protein phosphoryltransferase PptE (EC 27169)	-	+	-	+	-	-	-	-	-	+	-	-	-	-	-	-	-	-	-	-	-	-
		LF82_p723		DHA kinase PgdK (EC 27129)	-	+	-	+	-	-	-	-	-	+	-	-	-	-	-	-	-	-	-	-	-	-
		LF82_p724		dihydroxyacetone kinase PdaK (EC271 29)	-	+	-	+	-	-	-	-	-	+	-	-	-	-	-	-	-	-	-	-	-	-
		LF82_p725		glycerol dehydrogenase CgrD (EC1116)	-	+	-	+	-	-	-	-	-	+	-	-	-	-	-	-	-	-	-	-	-	-
		LF82_p726		transporter CgxT	-	+	-	+	-	-	-	-	-	+	-	-	-	-	-	-	-	-	-	-	-	-
		LF82_p727		dihydrolipoamide dehydrogenase CdlD	-	+	-	+	-	-	-	-	-	+	-	-	-	-	-	-	-	-	-	-	-	-
		LF82_p728		carnitine transporter CniT	-	+	-	+	-	-	-	-	-	+	-	-	-	-	-	-	-	-	-	-	-	-
		LF82_p729		glycerate kinase GclK	-	+	-	+	-	-	-	-	-	+	-	-	-	-	-	-	-	-	-	-	-	-
		LF82_p730		3-hydroxyisobutyrate dehydrogenase GhbD(EC 11131)	-	+	-	+	-	-	-	-	-	+	-	-	-	-	-	-	-	-	-	-	-	-
		LF82_p731		regulatory protein GclR	-	+	-	+	-	-	-	-	-	+	-	-	-	-	-	-	-	-	-	-	-	-
		LF82_p732		glycoxylate carboligase GclA	-	+	-	+	-	-	-	-	-	+	-	-	-	-	-	-	-	-	-	-	-	-
ibe operon		LF82_p733	ibeR	regulatory protein IbgR	-	+	-	+	-	-	-	-	-	+	-	-	-	-	-	-	-	-	-	-	-	-
		LF82_p734	ibeA	Invasion protein IbeA	-	+	-	+	-	-	-	-	-	+	-	-	-	-	-	-	-	-	-	-	-	-
		LF82_p735	ibeT	transporter IbgT	-	+	-	+	-	-	-	-	-	+	-	-	-	-	-	-	-	-	-	-	-	-
		LF82_3481	yjiE	Uncharacterized HTH-type transcriptional regulator	+	+	+	+	+	-	+	+	+	+	+	+	+	+	+	+	+	+	+	-	+	+
		LF82_1082	iadA	Isoaspartyl dipeptidase	+	+	+	+	+	-	+	+	+	+	+	+	+	+	+	+	+	+	+	-	+	+
		LF82_3482	yjiG	Inner membrane protein yjiG	+	+	+	+	+	-	+	+	+	+	+	+	+	+	+	+	+	+	+	-	+	+
		LF82_3483	yjiH	Uncharacterized protein yjiH	+	+	+	+	+	-	+	+	+	+	+	+	+	+	+	+	+	+	+	-	+	+
		LF82_1162	kptA	RNA 2'-phosphotransferase	+	+	+	+	+	-	+	+	+	+	+	+	+	+	+	+	+	+	+	-	+	+
		LF82_3484	yjiJ	Uncharacterized protein yjiJ	+	+	+	+	+	-	+	+	+	+	+	+	+	+	+	+	+	+	+	-	+	+
		LF82_3485	yjiK	Uncharacterized protein yjiK	+	+	+	+	+	-	+	+	+	+	+	+	+	+	+	+	+	+	+	-	+	+
		ESCLF4507		hypothetical protein	+	+	+	+	+	-	+	+	+	+	+	+	+	+	+	+	+	+	+	-	+	+
		LF82_3486	yjiL	Uncharacterized protein yjiL	+	+	+	+	+	-	+	+	+	+	+	+	+	+	+	+	+	+	+	-	+	+
		LF82_3487	yjiM	Uncharacterized protein yjiM	+	+	+	+	+	-	+	+	+	+	+	+	+	+	+	+	+	+	+	-	+	+
		LF82_3488	yjiN	Uncharacterized protein yjiN	+	+	+	+	+	+	+	+	+	+	+	+	+	+	+	+	+	+	+	-	+	+
		LF82_3489	yjiP	uncharacterized protein yjiP	+	+	+	+	+	+	+	+	+	+	+	+	+	-	+	+	+	+	+	-	+	+
		LF82_p736		hypothetical protein	+	+	+	+	-	+	-	-	+	+	+	+	+	-	+	-	-	+	-	-	-	-
		LF82_3490	yjiW	hypothetical protein yjiW	+	+	+	+	+	+	+	+	+	+	+	+	+	-	+	-	-	+	-	-	+	+
		LF82_p737		(Q83II4) hypothetical protein	+	-	-	-	-	-	-	-	-	-	-	-	-	-	-	-	-	-	-	-	-	-
		LF82_p738		restriction modification enzyme Msubunit	+	-	+	-	-	+	-	-	+	-	+	+	+	-	+	-	-	-	-	-	-	-
		LF82_p739		restriction modification enzyme Rsubunit	+	-	+	-	-	+	-	-	+	-	+	+	+	-	+	-	-	-	-	-	-	-
		LF82_p740		hypothetical protein	+	-	+	-	-	+	-	-	+	-	+	+	+	-	+	-	-	+	-	-	-	-
		LF82_3479	yjiA	Uncharacterized GTP-binding protein yjiA	+	+	+	+	+	+	+	+	+	+	+	+	+	+	+	+	+	+	+	-	+	+
		LF82_3491	yjiX	Uncharacterized protein yjiX	+	+	+	+	+	+	+	+	+	+	+	+	+	+	+	+	+	+	+	-	+	+
		LF82_3492	yjiY	Inner membrane protein yjiY	+	+	+	+	+	+	+	+	+	+	+	+	+	+	+	+	+	+	+	-	+	+
		LF82_2327	tsr	Methyl-accepting chemotaxis protein I	+	+	+	+	+	+	+	+	+	+	+	+	+	+	+	+	+	+	+	-	+	+
		LF82_p741		hypothetical protein	+	+	+	+	+	+	-	-	+	-	-	-	-	-	-	-	-	-	-	-	-	-
		LF82_p742		hypothetical protein	+	+	+	+	+	+	-	-	+	-	-	-	-	-	-	-	-	-	-	-	-	-
		LF82_p743		C4-dicarboxylate-binding periplasmicprote in	+	+	+	+	+	+	-	-	+	-	-	-	-	-	-	-	-	-	-	-	-	-
		LF82_p744		Na(+)/H(+) exchanger YjcE	+	+	+	+	+	+	-	-	+	-	-	-	-	-	-	-	-	-	-	-	-	-
		LF82_3499	yjjM	Uncharacterized protein yjjM	+	+	+	+	+	+	+	+	+	+	+	+	+	+	+	+	+	+	+	-	+	+
		LF82_3500	yjjN	Uncharacterized zinc-type alcohol dehydrogenase-like protein	+	+	+	+	+	+	+	+	+	+	+	+	+	+	+	+	+	+	+	-	+	+
		LF82_3497	yjjJ	Uncharacterized protein yjjJ	-	+	+	+	-	+	+	-	-	-	-	-	-	-	-	-	-	-	-	+	+	+
	B2	ESCLF4563		hypothetical protein	+	+	+	+	+	+	+	-	-	-	-	-	-	-	-	-	-	-	-	-	-	-
		LF82_p745		hypothetical protein	+	+	+	+	+	+	+	-	+	-	-	-	-	-	-	-	-	-	-	-	-	-
In red B2 specifics CDSs
In yellow LF82 specifics CDSs
The localisation of core genes is mentionned by colored changed in the table
