# Supplementary material for: Complete Genome Sequence of Crohn's Disease-Associated Adherent-Invasive E. coli Strain LF82
Source: PLoS One. 2010 Sep 17;5(9):e12714. doi: 10.1371/journal.pone.0012714 (PMC2941450; doi:10.1371/journal.pone.0012714)
Supplement: Table S3 — Identification of phylogroup markers. (0.04 MB XLS) [file pone.0012714.s003.xls]

## Sheet: Feuil1
Supplemental Table S3. Identification of phylogroup markers
Group	LF82 locus
	LF82_0434	157_H7 (1680399..1681449) * (1 gene)
	LF82_2843	157_H7 (2271762..2272579) * (1 gene)
	LF82_3057	157_H7 (3139303..3138850) * (1 gene)
	LF82_3120	157_H7 (3440151..3442809) * (2 genes)
	LF82_0464	157_H7 (5476071..5477389) * (1 gene)
	LF82_2736	157_H7 (1687368..1685324) * (3 genes)	EDL933 (1778774..1776730) * (3 genes)
E	LF82_1487	157_H7 (2053261..2054102) * (1 gene)	EDL933 (2035212..2034371) * (2 genes)	EC4115 (1967861..1968702)
E	LF82_2370	157_H7 (2292470..2291209) * (2 genes)	EDL933 (2367757..2366496) * (2 genes)	EC4115 (2198765..2197504)
E	LF82_2368	157_H7 (2295692..2293882) * (2 genes)	EDL933 (2370979..2369169) * (2 genes)	EC4115 (2201987..2200177)
E	LF82_3073	157_H7 (3217301..3216163) * (2 genes)	EDL933 (3287260..3286122) * (2 genes)	EC4115 (3321417..3320279)
E	LF82_3151	157_H7 (3617987..3616654) * (2 genes)	EDL933 (3685285..3683952) * (2 genes)	EC4115 (3722384..3721051)
E	LF82_3661	157_H7 (3898007..3898926) * (2 genes)	EDL933 (3965321..3966240) * (2 genes)	EC4115 (4001089..4002008)
E	LF82_3361	157_H7 (4630999..4629591) * (2 genes)	EDL933 (4699982..4698574) * (2 genes)	EC4115 (4734103..4732695)
E	LF82_2605	157_H7 (788359..789761) * (2 genes)	EDL933 (788140..789542) * (2 genes)	EC4115 (791634..793036)
E	LF82_2650	157_H7 (986837..984409) * (2 genes)	EDL933 (988495..986067) * (2 genes)	EC4115 (990200..987772)
E	LF82_0512	157_H7 (2086965..2084579) * (2 genes)	EDL933 (2001507..2003893) * (2 genes)	EC4115 (2001566..1999180)	IAI39 (1842874..1840479) NSFS	CFT073 (1752610..1750261) NSFS * (1 gene)
E	LF82_2974	157_H7 (2819113..2822429) * (3 genes)	EDL933 (2889330..2892645) * (2 genes)	EC4115 (2783948..2787263)	E2348 (2263678..2268550) NSFS insertion
	LF82_3496	157_H7 (5474907..5473361) * (2 genes)	IAI39 (5108656..5107107) NSFS	EC4115 (5548531..5546985)
	LF82_1215	536 (1168218..1169460)
	LF82_1384	536 (1415309..1416920)
	LF82_0275	536 (2333909..2333174)
	LF82_2095	536 (2922983..2924348)
	LF82_0876	536 (3464924..3469490)
	LF82_0436	536 (3623630..3622345)
	LF82_0065	536 (3866132..3864506)
	LF82_1817	536 (4119077..4120040)
	LF82_0918	536 (4147146..4145664)
	LF82_1671	536 (4468353..4465874)
	LF82_0123	536 (4716934..4715932)
	LF82_2209	536 (56807..55525)
	LF82_1148	536 (758027..755345)
	LF82_0154	536 (914547..913818)
	LF82_0366	536 (1092563..1091732) * (1 gene)
	LF82_0252	536 (183688..182889) * (1 gene)
	LF82_2962	536 (1944272..1945272) * (2 genes)
	LF82_2965	536 (2125328..2123969) * (2 genes)
	LF82_3005	536 (2258285..2257361) * (1 gene)
	LF82_0279	536 (2330552..2329999) * (1 gene)
	LF82_1009	536 (2457203..2456519) * (1 gene)
	LF82_1131	536 (27803..28749) * (1 gene)
	LF82_0774	536 (2932826..2933555) * (1 gene)
	LF82_0623	536 (3084611..3083534) * (1 gene)
	LF82_3209	536 (3240647..3241511) * (2 genes)
	LF82_0849	536 (3311426..3308590) * (2 genes)
	LF82_3252	536 (3432062..3430441) * (2 genes)
	LF82_3690	536 (3450583..3451556) * (2 genes)
	LF82_3320	536 (3786816..3787711) * (1 gene)
	LF82_1858	536 (4154177..4155437) * (1 gene)
	LF82_3397	536 (4256460..4255830) * (1 gene)
	LF82_2225	536 (453949..454909) * (2 genes)
	LF82_1973	536 (4654646..4655039) * (1 gene)
	LF82_2252	536 (508776..510222) * (2 genes)
	LF82_0024	536 (552860..551671) * (1 gene)
	LF82_2613	536 (767538..768205) * (1 gene)
	LF82_1677	536(1000743..999545) * (2 genes)
	LF82_3075	536(2517831..2517204) * (1 gene)
	LF82_2557	536(542619..543189) * (2 genes)
	LF82_3535	55989 (1215552..1215859)
	LF82_1656	55989 (426186..428375)
	LF82_3411	55989 (4515119..4514557)
	LF82_3007	55989 (2450891..2452122) * (1 gene)
	LF82_1144	55989 (4483444..4484422) * (1 gene)
	LF82_0205	55989 (3131594..3135123)	IAI39 (3342213..3346402) NSFS insertion
B1	LF82_2487	55989 (217501..216681)	S11 (218761..217941) * (2 genes)	IAI1 (216364..215544)	E24377 (218865..218045)	536 (221165..220345) NSFS * (2 genes)
	LF82_2472	APEC (140554..140909) * (1 gene)
	LF82_2853	APEC (1742653..1743506) * (1 gene)
	LF82_0183	APEC (1844422..1842948) * (1 gene)
	LF82_2291	APEC (1964884..1962441) * (1 gene)
	LF82_0700	APEC (2020552..2022208) * (1 gene)
	LF82_3094	APEC (2737299..2735058) * (1 gene)
	LF82_3113	APEC (2872431..2871393) * (1 gene)
	LF82_2305	APEC (2904565..2903799) * (2 genes)
	LF82_3515	APEC (343895..345320) * (1 gene)
	LF82_0933	APEC (832227..833763) * (2 genes)	536 (883562..885098) NSFS * (2 genes)
	LF82_1271	ATC8739 (2014641..2012896)
	LF82_2893	ATC8739 (2060717..2061695)
	LF82_1267	ATC8739 (2217319..2215731)
	LF82_2369	ATC8739 (2222411..2223780)
	LF82_1050	ATC8739 (2877106..2874093)
	LF82_0317	ATC8739 (2987980..2984930)
	LF82_1885	ATC8739 (3970929..3970025)
	LF82_0070	ATC8739(3401052..3403483)
	LF82_0058	CFT073 (3104478..3101850)
	LF82_1622	CFT073 (1004514..1002234)
	LF82_1229	CFT073 (1019325..1020309)
	LF82_0259	ATC8739 (3960352..3961916) * (1 gene)
	LF82_1588	CFT073 (1296801..1297606) * (1 gene)
	LF82_1337	CFT073 (1318192..1314748) * (1 gene)
	LF82_1901	CFT073 (1395846..1395195) * (1 gene)
	LF82_1593	CFT073 (159317..158468) * (1 gene)
	LF82_2966	CFT073 (2253816..2252769) * (2 genes)
	LF82_0957	CFT073 (3194204..3192865) * (1 gene)
	LF82_1961	CFT073 (3653641..3655481) * (2 genes)
	LF82_3385	CFT073 (4451007..4449489) * (2 genes)
	LF82_3463	CFT073 (5020049..5020443) * (2 genes)
	LF82_3458	CFT073 (5021097..5022256) * (1 gene)
	LF82_2571	CFT073 (625612..625093) * (1 gene)
	LF82_2610	CFT073 (802268..803057) * (2 genes)
	LF82_0015	CFT073 (136042..137932) NI
	LF82_1901	CFT073 (1395846..1395195) * (1 gene)
	LF82_1639	CFT073 (1953912..1951527)
	LF82_0535	CFT073 (203554..204749)
	LF82_3016	CFT073 (2548870..2547933)
	LF82_3067	CFT073 (2721918..2720745)
	LF82_1508	CFT073 (3114946..3116383)
	LF82_3148	CFT073 (3167987..3168560)
	LF82_3674	CFT073 (3691020..3692005)
	LF82_0988	CFT073 (3760567..3758635)
	LF82_0501	CFT073 (4385466..4384065)
	LF82_1682	CFT073 (4572457..4575239)
	LF82_0670	CFT073 (45846..46783)
	LF82_3439	CFT073 (4902452..4901813)
	LF82_2563	CFT073 (592516..593320)
	LF82_2784	E2348 (1574341..1573200)
	LF82_3575	E2348 (1742492..1741798)
	LF82_2950	E2348 (2105752..2105361)
	LF82_2957	E2348 (2124460..2122770)
	LF82_0525	E2348 (2635620..2636941)
	LF82_2531	E2348 (357020..358119)
	LF82_1019	E2348 (3769722..3769322)
	LF82_0240	E2348 (3970276..3968128)
	LF82_0034	E2348 (4144071..4145836)
	LF82_1251	E2348 (440394..439845)
	LF82_1801	E2348 (4597031..4596046)
	LF82_0354	E2348 (4962081..4963429)
	LF82_0112	E2348 (2081050..2078508) insertion
	LF82_0582	E2348 (2752134..2715510) insertion
	LF82_0580	E2348 (2756491..2753531) insertion
	LF82_1965	E2348 (3102467..3101477)
	LF82_3172	E2348 (3243150..3247804) insertion
	LF82_3212	E2348 (3420738..3423171) insertion
	LF82_3594	E24377 (2026025..2027619)
	LF82_1558	E24377 (1532198..1531690)
	LF82_3093	E24377 (2767977..2768332)
	LF82_0827	E24377 (4245577..4244953)
	LF82_0007	E24377 (767919..766862)
	LF82_2226	E24377(419062..419825)
	LF82_2188	E24377 (1075591..1062064)* (insertion)
	LF82_3318	E24377 (3980998..3979605)	536 (3783589..3782196) NSFS * (2 genes)
	LF82_1253	E24377 (969699..971641)	CFT073 (974475..976419) NSFS
	LF82_0018	ED1a (1456157..1458828)
	LF82_3561	ED1a (1638220..1637467)
	LF82_2864	ED1a (1831323..1829223)
	LF82_0806	ED1a (3720674..3719323)
	LF82_3332	ED1a (4168584..4168151)
	LF82_0382	ED1a (618534..620625)
	LF82_1691	ED1a (853142..854082)
	LF82_0053	ED1a (1098685..1100699) insertion
	LF82_2296	ED1a (1739799..1757096) insertion
	LF82_3078	ED1a (2792492..2789039) insertion
	LF82_2677	ED1a (972658..975154) insertion
	LF82_2730	HS (1272031..1272353) * (1 gene)
	LF82_2673	HS (1024663..1026919)
	LF82_2896	HS (1876810..1875876)
	LF82_1354	HS (2257215..2257951)
	LF82_3667	HS (3236362..3237913)
	LF82_0099	HS (4301178..4301889)
	LF82_2277	HS (804593..805883)
	LF82_0682	IAI1 (1174396..1175597)
	LF82_3060	IAI1 (2459602..2461118)
	LF82_3190	IAI1 (3139057..3137782)
	LF82_2880	IAI39 (1430048..1428932)
	LF82_0306	IAI39 (2360978..2359009)
	LF82_0749	IAI39 (2626209..2623794)
	LF82_3333	IAI39 (4242859..4242619)
	LF82_0701	IAI39 (1193170..1190865) insertion
	LF82_3566	IAI39 (1881611..1905787) insertion
	LF82_1618	IAI39 (2080835..2076029)* (insertion)
	LF82_0025	IAI39 (242354..246813) insertion
	LF82_3096	IAI39 (2747065..2751185) insertion
	LF82_3643	IAI39 (3060306..3065163) insertion
	LF82_3391	IAI39 (3331996..3077132)* (insertion)
	LF82_2431	IAI39 (4239783..4242088) insertion
	LF82_3459	IAI39 (4902493..4904924) insertion
	LF82_1194	IAI39 (457216..458947) * (1 gene)
	LF82_3443	IAI39 (4764143..4762694) * (1 gene)
F	LF82_2537	IAI39 (297375..299658) insertion	SMS35 (459007..456724) insertion
	LF82_0028	IAI39 (3929600..3932670) NSFS	SMS35 (3642433..3645527)
	LF82_1577	SMS35 (1695523..1695096) * (1 gene)
	LF82_2861	SMS35(1515727..1514133)
	LF82_3399	SMS35 (4338982..4340408)
	LF82_3418	SMS35 (4559492..4557794)* (insertion)
	LF82_2568	SMS35(563754..565829)* (insertion)
	LF82_0694	DH10B (2066453..2065864) NI
	LF82_1338	DH10B (2328300..2326802) NI
	LF82_0327	DH10B (3171950..3169366) NI
	LF82_1521	DH10B (4386964..4388304) NI
	LF82_3716	DH10B (4550956..4553424) NI
	LF82_0794	DH10B (843130..840649)
	LF82_1845	DH10B (3005551..3001984)
	LF82_1553	DH10B (3198805..3211330)* (insertion)
	LF82_1820	DH10B (4033843..4036159) NI	HS (3965415..3967627) NSFS insertion
A K-12	LF82_0548	DH10B (1134507..1135330)	W3110 (1081778..1082601)	MG1655 (1080579..1081402)
A K-12	LF82_3134	DH10B (2898880..2900054)	W3110 (2806972..2808146) * (2 genes)	MG1655 (2806338..2807512)
A K-12	LF82_1106	DH10B (4047503..4049144) NI	W3110 (3686121..3684480)	MG1655 (3948583..3950224)
A K-12	LF82_1644	DH10B (4421615..4420831) NI	W3110 (4327908..4327124) * (2 genes)	MG1655 (4321253..4320469)
	LF82_3525		W3110 (547581..548836)	MG1655 (547581..548836)
A K-12	LF82_1307	DH10B (2317788..2316356) * (2 genes)	W3110 (2232092..2230660) * (2 genes)	MG1655 (2226780..2225348)	S88 (2265773..2264341) NSFS * (1 gene)
A K-12	LF82_2598	DH10B (709846..710630) and (596586..597370)	W3110 (658453..659237) * (2 genes)	MG1655 (657254..658038)	ATC8739 (3299204..3298420) NSFS
A K-12	LF82_3211	DH10B (3243546..3242626)	W3110 (3146435..3145515) * (2 genes)	MG1655 (3145801..3144881)	ATC8739 (746788..747709) NSFS	HS (3192610..3191689) NSFS;SFS
A subgroup		DH10B (3243546..3242626)	W3110 (3146435..3145515) * (2 genes)	MG1655 (3145801..3144881)	ATC8739 (746788..747709) NSFS	HS (3192610..3191689) NSFS;SFS
	LF82_2844	S11 (1811929..1812871) * (1 gene)
	LF82_2968	S11 (2326321..2324688) * (1 gene)
	LF82_3115	S11 (3000175..3000553) * (1 gene)
	LF82_2645	S11 (935219..933637) * (2 genes)
	LF82_2941	S11 (2122469..2168095)* (insertion)	ED1a (2020453..2071707)*
B2 subgroup	LF82_2055	S88 (1059316..1058097)	APEC (1055728..1054509) * (2 genes)	UTI89 (1056771..1055552) NI
B2 subgroup	LF82_p195	S88 (1245234..1244955)	APEC (1241622..1241413) NI	UTI89 (1303214..1302935) * (1 gene)
	LF82_0590	S88 (2617767..2617436)
	LF82_1842	S88 (4217576..4219253)
	LF82_1868	S88 (4322175..4323117)
	LF82_2589	S88(657482..658638)
	LF82_1433	UMN026 (3001941..3003561)
	LF82_3438	UMN026 (4848868..4848306)
	LF82_2629	UMN026 (967124..967510)* (insertion)
	LF82_3357	UMN026 (4295120..4291367) insertion
	LF82_1301	UMN026 (1908459..1906898) insertion
	LF82_p453	UTI89 (3238494..3239613) * (1 gene)
	LF82_3170	UTI89 (3240442..3239428) * (1 gene)
	LF82_0432	UTI89 (2222401..2221242) NI
	LF82_3729	UTI89 (3703029..3701708) NI
	LF82_3381	UTI89 (4158343..4159010) NI
	LF82_1825	W3110 (2324498..2320364) insertion
	LF82_2275	W3110 (3748980..3746537) insertion
	LF82_0449	W3110 (4371453..4370153) * (1 gene)
	LF82_0451	W3110 (656390..653809) insertion
	LF82_0337	EC4115 (2642855..2642317)
	LF82_3122	EC4115 (3572916..3574174)
	LF82_1475	EC4115 (825853..826416)
	LF82_2706	EC4115 (1449475..1449992)
	LF82_0904	EC4115 (1814457..1812480)
	LF82_p210	EDL933 (1843458..1843740) NI
	LF82_2313	EDL933 (2263210..2264770) * (2 genes)
	LF82_2181	EDL933 (3445424..3444650) * (1 gene)
	LF82_3163	EDL933 (3805527..3804774) * (1 gene)
* Annotation error
NSFS: not the same framshift
NI: not identified
