# Supplementary material for: Complete Genome Sequence of Crohn's Disease-Associated Adherent-Invasive E. coli Strain LF82
Source: PLoS One. 2010 Sep 17;5(9):e12714. doi: 10.1371/journal.pone.0012714 (PMC2941450; doi:10.1371/journal.pone.0012714)
Supplement: Table S4 — Similarity search of the LF82 specific CDSs. (0.03 MB XLS) [file pone.0012714.s004.xls]

## Sheet: Feuil1
Supplemental Table S4. Similarity search of the LF82 specific CDSs
Specificity	LOCUS_TAG	PRODUCT	Species with higher similarity
Present in other species	LF82_p030	HP	Citrobacter sp
Present in other species	LF82_p031	HP	Citrobacter sp
E. coli	LF82_p098	HP	Escherichia coli E22
E. coli	LF82_p100	HP	Escherichia coli O26:H11
Present in other species	LF82_p104	HP	Escherichia albertii TW07627
E. coli	ESCLF0950	HP	Escherichia coli O111:H- str. 11128
E. coli	LF82_p136	Phage injection protein	Escherichia coli B7A
E. coli	LF82_p137	DNA transfer protein	Escherichia coli B7A
E. coli	LF82_p138	HP	Escherichia coli O26:H11 str. 11368
E. coli	LF82_p139	HP	Escherichia coli O111:H- str. 11128
AIEC	LF82_p152	HP	NR
Present in other species	LF82_p153	HP	Acinetobacter baumannii
E. coli	LF82_p159	HP phage	Escherichia coli SE14
Present in other species	ESCLF1433	HP	Pectobacterium carotovorum
Present in other species	LF82_p248	Putative exported protein precursor	Yersinia pseudotuberculosis
Present in other species	LF82_p249	HP	Yersinia enterocolitica
Present in other species	LF82_p250	Cupin region precursor	Yersinia pseudotuberculosis
Present in other species	LF82_p251	Transcriptional activator	Yersinia pseudotuberculosis
Present in other species	LF82_p280	HP	Clostridium botulinum
AIEC	LF82_p281	HP	NR
Present in other species	LF82_p282	HP	Yersinia kristensenii
Present in other species	LF82_p311	HP	Salmonella enterica subsp. enterica serovar Paratyphi B str. SPB7
Present in other species	LF82_p312	growth inhibitor PemK-like	Salmonella enterica subsp. arizonae serovar 62:z4,z23:--
Present in other species	LF82_p313	HP	Salmonella enterica subsp. arizonae serovar 62:z4,z23:--
Present in other species	ESCLF2001	DNA-binding protein Ner	Salmonella enterica subsp. enterica serovar Paratyphi B str. SPB7
Present in other species	LF82_p314	HP	Shigella boydii Sb227
Present in other species	LF82_p315	HP	Vibrio coralliilyticus
Present in other species	LF82_p316	HP	Vibrio coralliilyticus
Present in other species	LF82_p317	HP	Thioalkalivibrio sp. HL-EbGR7
Present in other species	LF82_p318	HP	Burkholderia cenocepacia HI2424
E. coli	LF82_p319	Sugar phosphate aminotransferase	Escherichia coli ATCC 8739
Present in other species	LF82_p349	HP	Klebsilla pneumoniae
Present in other species	LF82_p350	HP	Shigella boydii
Present in other species	LF82_p351	HP	Shigella boydii
Present in other species	LF82_p352	HP	Shigella boydii
Present in other species	LF82_p353	Glycosyl transferase	Shigella boydii
Present in other species	LF82_p354	HP	Shigella boydii
Present in other species	LF82_p355	HP	Shigella boydii
Present in other species	LF82_p356	Export protein	Shigella boydii
AIEC	ESCLF2629	Putative tail fiber protein	NR
AIEC	ESCLF2630	Putative tail fiber assembly protein	NR
Present in other species	ESCLF2637	HP	Shewanella putrefaciens
Present in other species	ESCLF2651	HP	Burkholderia xenovorans
Present in other species	ESCLF2652	HP	Myxococcus xanthus
Present in other species	ESCLF2653	HP	Capnocytophaga gengivalis
Present in other species	LF82_p415	HP	Salmonella enteritica subsp enterica serovar javiana
Present in other species	LF82_p440	HP	Yersinia kristensenii
E. coli	LF82_p468	HP	Escherichia coli B str. REL606
E. coli	LF82_p469	HP	Escherichia coli SE15
E. coli	LF82_p470	HP	Escherichia coli SE15
AIEC	LF82_p471	HP	NR
Present in other species	LF82_p602	Putative phosphatase	Escherichia fergusonii ATCC 35469
Present in other species	LF82_p603	Inner membrane protein	Escherichia fergusonii ATCC 35469
Present in other species	LF82_p604	Coproporphyrinogen III oxidase	Escherichia fergusonii ATCC 35469
Present in other species	LF82_p605	Membrane-associated metal-dependent hydrolase	Escherichia fergusonii ATCC 35469
Present in other species	LF82_p606	Periplasmic protein	Escherichia fergusonii ATCC 35469
Present in other species	LF82_p607	Cytoplasmic protein	Escherichia fergusonii ATCC 35469
E. coli	LF82_p658	HP	Escherichia coli E24377A
Present in other species	LF82_p659	HP	Yersinia enterocolitica subsp. enterocolitica 8081
Present in other species	LF82_p660	DNA helicase	Yersinia enterocolitica subsp. enterocolitica 8081
Present in other species	LF82_p661	HP	Yersinia enterocolitica subsp. enterocolitica 8081
E. coli	LF82_p662	HP	Escherichia coli
Present in other species	LF82_p663	HP	Pectobacterium wasabiae WPP163
Present in other species	LF82_p664	HP	Yersinia enterocolitica subsp. enterocolitica 8081
Present in other species	ESCLF4272	HP	Pectobacterium wasabiae WPP163
Present in other species	LF82_p665	HP	Pectobacterium wasabiae WPP163
Present in other species	LF82_p666	HP	Salmonella enterica subsp. enterica serovar Typhi
Present in other species	LF82_p667	HP	Edwardsiella ictaluri
Present in other species	LF82_p668	Topoisomerase B	Photorhabdus luminescens subsp. laumondii TTO1
Present in other species	LF82_p669	HP	Providencia rettgeri
AIEC	ESCLF4279	HP	NR
Present in other species	LF82_p670	HP	Edwardsiella ictaluri
Present in other species	LF82_p671	HP	Proteus mirabilis HI4320
Present in other species	LF82_p672	HP	Salmonella enterica subsp. enterica serovar Paratyphi B str. SPB7
Present in other species	LF82_p673	HP	Proteus mirabilis ATCC 29906
Present in other species	LF82_p674	HP	Salmonella enterica subsp. enterica serovar Typhi str. E01-6750
Present in other species	LF82_p675	HP	Photorhabdus luminescens subsp. laumondii TTO1
Present in other species	LF82_p676	HP	Pectobacterium wasabiae WPP163
AIEC	LF82_p677	HP	NR
Present in other species	LF82_p678	HP	Serratia proteamaculans 568
Present in other species	LF82_p679	HP	ManNReimia haemolytica PHL213
AIEC	LF82_p680	HP	NR
Present in other species	LF82_p681	HP	Salmonella enterica subsp. enterica serovar Paratyphi C
AIEC	ESCLF4306	HP	NR
Present in other species	LF82_p682	HP	Yersinia enterocolitica subsp. enterocolitica 8081
Present in other species	LF82_p683	HP	Xenorhabdus bovienii
Present in other species	LF82_p684	HP	Pectobacterium wasabiae WPP163
Present in other species	LF82_p685	HP	Photorhabdus luminescens subsp. laumondii TTO1
Present in other species	LF82_p686	HP	Pectobacterium wasabiae WPP163
Present in other species	LF82_p687	HP	Salmonella enterica subsp. enterica serovar Paratyphi B str. SPB7
Present in other species	LF82_p688	HP	Yersinia enterocolitica subsp. enterocolitica 8081
Present in other species	LF82_p689	HP	Edwardsiella ictaluri
Present in other species	LF82_p690	HP	Chromohalobacter salexigens DSM 3043
Present in other species	LF82_p691	HP	Erwinia amylovora
Present in other species	LF82_p692	HP	Salmonella enterica subsp. enterica serovar Typhi str. CT18
Present in other species	LF82_p693	HP	Erwinia pyrifoliae Ep1/96
AIEC	LF82_p694	HP	NR
Present in other species	LF82_p695	HP	Yersinia pseudotuberculosis
AIEC	ESCLF4307	HP	NR
AIEC	ESCLF4311	HP	NR
Present in other species	LF82_p696	Cold shock protein	Yersinia pseudotuberculosis
Present in other species	LF82_p697	DNA-binding prophage protein	Photorhabdus luminescens subsp. laumondii TTO1
Present in other species	ESCLF4312	HP	Erwinia tasmaniensis
AIEC	ESCLF4313	HP	NR
E. coli	ESCLF4315	HP	Escherichia coli E11OO19
Present in other species	LF82_p698	HP	Achromobacter dinitrificans
E. coli	ESCLF4315		Escherichia coli E11OO19
Present in other species	LF82_p699	Antirestriction protein	Salmonella enterica subsp. enterica serovar Typhi str. Ty2
Present in other species	LF82_p700	HP	Yersinia intermedia ATCC 29909
AIEC	ESCLF4318	HP	NR
Present in other species	LF82_p701	HP	Shewanella baltica
Present in other species	LF82_p702	HP	Yersinia intermedia ATCC 29909
Present in other species	LF82_p703	Phage integrase	Yersinia aldovae ATCC 35236
AIEC	ESCLF4462	HP	NR
E. coli	LF82_p719	Type III restriction-modification system StyLTI	Escherichia coli
HP: Hypothetical protein
NR: no significant hit with blasp threshold
