# Supplementary material for: Complete Genome Sequence of Crohn's Disease-Associated Adherent-Invasive E. coli Strain LF82
Source: PLoS One. 2010 Sep 17;5(9):e12714. doi: 10.1371/journal.pone.0012714 (PMC2941450; doi:10.1371/journal.pone.0012714)
Supplement: Table S5 — PAI I and PAI III of LF82 strain: Standardized nomenclature for type VI secretion systems compared to other published nomenclature. (0.03 MB XLS) [file pone.0012714.s005.xls]

## Sheet: Feuil1
Supplemental Table S5. PAI I and PAI III of LF82 strain: Standardized nomenclature for type VI secretion systems compared to other publish nomenclature.
					Corresponding gene name in other bacteria
PAI	Gene name	Location	Description	COG domain	S.typhimurium	V.cholerae	APEC	P.aeruginasa	R. leguminosarum
I	aspV tRNA-Asp	240866:240942 forward	tRNA-Asp
	yafT	241272:242057 forward	Hypothetical lipoprotein
	tssD	242397:242876 reverse	Hcp-like	COG3157	sciK/sciM*	hcp	aec16/aec3*	hcp	NA
	tssA	242894:244252 reverse	ImpA domain-containing protein	COG3515	sciA	vasJ/vasL*	aec29/aec31*	NA	impA
	tssM	244263:247751 reverse	IcmF-related protein	COG3523	sciS	vasK	aec30	icmF	impL
	tssA	247807:249249 reverse	type VI secretion-associated protein	COG3515	sciA	vasJ/vasL*	aec29/aec31*	NA	impA
	tagO	249254:249997 reverse	type VI secretion-associated protein		NP	vasI	aec28	-	NP
	tssH	249994:252756 reverse	Clp ATPase V1 family	COG0542	sciG	vasG	aec27	clpV	NA
	tssL	252766:253530 reverse	Putative membrane protein	COG3455	sciP	vasF	aec26	NA	impK
	tssK	253535:254881 reverse	type VI secretion-associated protein	COG3522	sciO	vasE	aec25	NA	impJ
	tssJ	254884:255408 reverse	type VI secretion lipoprotein	COG3521	sciN	vasD	aec24	NA	NP
	tagH	255405:256697 reverse	type VI secretion system FHA domain protein	COG3456	NP	vasC	aec23	NA	impI
	tssG	256702:257751 reverse	type VI secretion protein	COG3520	sciB	vasB	aec22	NA	impH
	tssF	257715:259556 reverse	type VI secretion protein	COG3519	sciC	vasA	aec20/aec21*	NA	impG
	tssE	259562:259987 reverse	type VI secretion system lysozyme-related protein	COG3518	sciD	NA	aec19	NA	impF
	tssC	259992:261476 reverse	type VI secretion protein, EvpB/family	COG3517	sciI	NA	aec18	NA	impC/impD*
	tssB	261499:262002 reverse	type VI secretion protein	COG3516	sciH	NA	aec17	NA	impB
	tssD	262708:263226 forward	Hcp-like	COG3157	sciK/sciM*	hcp	aec16/aec3*	hcp	NA
	tssI	263447:265789 forward	Rhs/Vgr-family protein	COG3501	vrgS	vgrG	aec15	vgrG	NA
	LF82_p030	265868:266767 forward	predicted protein AIEC
	LF82_p031	266780:267445 forward	predicted protein AIEC
	yhhi	268098:268748 forward	transposase	COG5433
	tssI	268767:270749 forward	Rhs/Vgr-family protein	COG3501	vrgS	vgrG	aec15	vgrG	NA
	tagA	270856:271902 forward	conserved hypothetical protein	COG5351	NP	NP	aec14	NA	NA
	LF82_p035	271895:273334 forward	hypothetical protein	COG4104/COG2274
	LF82_p036	273309:273599 forward	hypothetical protein
	yhhi	273857:274036 forward	transposase yhhi	COG5433
	yhhi	274136:274621 forward	transposase	COG5433
	LF82_p038	274850:275353 forward	hypothetical protein
	LF82_p039	275423:275935 forward	hypothetical protein
III	tssB	2926406:2926906 forward	type VI secretion protein	COG3516	sciH	NA	aec17	NA	impB
	tssC	2926965:2928503 forward	Type VI secretion protein, EvpB	COG3517	sciI	NA	aec18	NA	impC/impD*
	tssK	2928523:2929860 forward	type VI secretion protein	COG3522	sciO	vasE	aec25	NA	impJ
	tssL	2929857:2930522 forward	DotU family type IV/VI secretion system protein	COG3455	sciP	vasF	aec26	NA	impK
	ompA-like	2930535:2932187 forward	OmpA family membrane protein	COG2885/COG1360
	tssD	2932245:2932736 forward	secreted protein Hcp	COG3157	sciK/sciM*	hcp	aec16/aec3*	hcp	NA
	tssH	2932928:2935564 forward	ClpB protein	COG0542	sciG	vasG	aec27	clpV	NA
	tssI	2935564:2938038 forward	type VI secretion system Vgr family protein	COG3501	vrgS	vgrG	aec15	vgrG	NA
	LF82_p434	2938053:2938877 forward	conserved hypothetical protein
	LF82_p435	2938874:2940850 forward	conserved hypothetical protein
	LF82_p436	2940860:2941132 forward	PAAR motif family protein	COG4104
	LF82_p437	2941132:2942565 forward	conserved hypothetical protein
	tssM	2942572:2945910 forward	ImcF domain protein	COG3523	sciS	vasK	aec30	icmF	impL
	tssA	2945903:2947513 forward	ImpA domain-containing protein	COG3515	sciA	vasJ/vasL*	aec29/aec31*	NA	impA
	LF82_p440	2947513:2948769 forward	predicted protein AIEC	COG4104
	LF82_p441	2948772:2949215 forward	predicted protein AIEC
	tssF	2949585:2951345 forward	type VI secretion protein, family	COG3519	sciC	vasA	aec20/aec21*	NA	impG
	tssG	2951309:2952388 forward	type VI secretion protein, family	COG3520	sciB	vasB	aec22	NA	impH
	tssJ	2952369:2952905 forward	type VI secretion lipoprotein	COG3521	sciN	vasD	aec24	NA	NP
	tssE	2952909:2953337 forward	Type VI secretion system ,GPW/gp25 family protein	COG3518	sciD	NA	aec19	NA	impF
	tssA	2953337:2954713 forward	ImpA domain-containing protein	COG3515	sciA	vasJ/vasL*	aec29/aec31*	NA	impA
	LF82_p447	2955013:2955960 reverse	2-hydroxy acid dehydrogenase
NA, no alternative name given; NP, no corresponding gene present.
* In some cases two similar or identical orthologues are present in the same tss unit.
